# Supplementary material for: The Association Between Disgust Sensitivity and Negative Attitudes Toward Homosexuality: The Mediating Role of Moral Foundations
Source: Front Psychol. 2019 Jun 6;10:1229. doi: 10.3389/fpsyg.2019.01229 (PMC6562335; doi:10.3389/fpsyg.2019.01229)
Supplement: Supplementary file 1 [file Data_Sheet_1.xls]

## Sheet: instuction
This file contains two tables: the raw data and the processed data.The latter has deleted invalid subjects and reversed reverse-scoring items.

## Sheet: raw date
age	gender (1=male)	sexual orientation (1=heterosexual)	MFQ1	MFQ2	MFQ3	MFQ4	MFQ5	MFQ6	MFQ7	MFQ8	MFQ9	MFQ10	MFQ11	MFQ12	MFQ13	MFQ14	MFQ15	MFQ16	MFQ17	MFQ19	MFQ20	MFQ21	MFQ22	MFQ23	MFQ24	MFQ25	MFQ26	MFQ27	MFQ28	MFQ29	MFQ30	MFQ31	MFQ32	L1	L2	L3	L4	L5	L6	L7	L8	L9	L10	G1	G2	G3	G4	G5	G6
20	2	1	3	2	2	2	2	4	3	4	2	3	4	6	4	4	3	3	5	5	5	5	4	4	5	5	5	4	6	6	6	6	5	3	3	3	3	3	3	3	3	3	3	3	3	3	3	3	3
21	2	1	4	4	3	3	6	2	5	6	5	3	5	6	5	5	5	3	3	5	3	6	6	4	6	5	6	2	6	6	5	4	6	2	4	3	3	3	3	3	3	3	3	3	5	3	3	3	3
20	2	1	2	3	3	4	4	6	3	4	2	6	3	2	3	5	3	5	5	5	3	5	4	4	6	6	4	3	4	5	3	3	6	1	4	2	4	2	2	2	2	2	3	1	1	1	4	2	3
20	2	3	4	3	5	3	2	4	6	6	2	5	5	5	3	5	4	2	5	6	6	4	6	3	3	6	1	1	1	3	4	5	5	4	5	2	5	1	1	1	1	1	3	4	3	1	1	1	1
20	2	1	5	3	2	2	3	1	6	6	6	6	5	4	5	3	5	1	4	4	3	6	6	4	6	5	4	4	3	1	4	5	5	3	3	5	3	3	3	4	3	5	1	3	1	1	5	3	3
20	1	1	2	1	4	5	6	2	6	6	6	6	6	6	6	6	6	4	6	6	6	6	6	6	6	6	4	2	6	4	6	4	6	4	3	4	4	2	2	2	2	2	4	1	1	2	4	2	4
20	2	1	2	2	4	4	2	4	5	4	4	5	2	4	5	5	3	3	3	4	5	5	5	4	5	3	4	2	3	2	3	4	4	2	3	2	4	1	1	1	4	1	5	3	4	4	4	1	1
21	2	1	5	4	6	3	6	3	4	5	5	5	6	6	4	5	4	3	3	6	6	5	6	4	5	5	4	3	5	3	5	5	5	4	2	4	2	2	3	2	2	3	3	2	2	2	4	3	3
21	2	1	4	5	5	3	5	2	5	4	5	4	5	5	5	5	3	3	3	6	1	6	6	4	6	2	2	1	5	6	6	5	5	1	5	3	5	1	1	1	1	5	1	5	1	2	1	1	1
21	2	1	2	3	5	5	6	2	5	5	4	4	4	5	3	3	4	2	4	6	5	4	6	6	6	4	5	3	5	4	5	5	5	3	3	2	3	3	3	4	3	3	3	3	3	3	3	3	3
20	2	1	4	4	3	4	6	3	3	3	6	4	4	3	3	4	4	2	5	6	6	6	6	4	6	6	4	3	5	4	6	4	6	3	3	3	3	3	3	3	3	3	3	3	1	3	3	3	3
21	2	1	3	3	4	2	5	1	4	6	6	3	6	6	6	6	6	2	5	6	3	4	5	4	6	1	4	1	1	1	4	4	1	1	1	1	5	1	1	1	1	1	4	5	2	5	1	1	1
20	2	1	1	3	4	5	6	1	3	6	6	3	5	5	6	5	6	4	6	5	6	6	6	6	6	4	6	4	6	4	4	6	6	3	4	3	3	2	2	2	3	3	3	3	1	2	3	3	3
19	2	1	3	2	4	4	1	1	5	5	5	5	2	1	3	4	3	3	5	5	6	6	6	6	6	5	6	4	6	2	5	5	6	3	3	3	2	2	2	2	2	3	3	2	1	2	4	3	3
20	2	1	3	5	4	3	5	4	4	5	3	4	5	4	6	6	5	3	5	4	5	6	6	6	6	5	6	2	5	4	5	4	5	2	5	4	1	2	3	5	2	4	2	1	1	1	5	2	3
20	2	4	4	4	3	3	6	3	4	5	3	3	4	4	3	4	3	3	4	6	3	5	5	4	5	4	5	1	4	4	4	4	4	1	5	1	5	1	1	1	1	1	4	4	5	5	1	1	1
20	2	1	5	5	2	2	6	1	4	6	6	5	6	5	3	5	5	1	4	6	3	4	6	1	5	5	1	1	3	1	6	4	6	2	4	2	5	1	1	2	1	1	3	4	1	3	4	1	1
21	2	1	3	3	3	3	6	5	1	3	3	1	4	4	4	1	1	1	3	4	4	4	5	4	5	3	4	2	3	3	4	4	4	2	4	2	4	1	2	2	2	2	2	3	1	4	2	2	2
23	2	1	6	3	6	1	6	1	6	1	1	1	2	1	2	1	1	6	3	6	4	2	6	1	6	2	6	1	1	6	1	6	6	1	5	1	5	1	1	3	1	1	5	5	1	2	2	1	1
21	2	1	4	2	3	3	4	3	4	4	3	2	3	4	3	3	3	1	4	5	3	5	5	4	4	3	4	3	5	5	4	4	5	3	3	3	3	3	3	2	2	3	3	2	1	3	2	3	3
21	2	1	5	6	6	4	6	1	5	6	6	1	5	5	6	6	4	1	5	6	4	6	6	5	6	6	4	1	6	6	4	4	6	1	5	1	5	1	1	1	1	1	1	5	1	5	1	1	1
22	2	1	1	3	3	4	6	2	4	3	3	3	6	4	2	3	4	1	3	6	5	6	6	5	6	4	4	1	6	5	6	1	5	2	4	2	3	1	1	2	4	3	1	1	2	1	5	5	4
23	2	1	4	4	3	3	5	2	3	3	3	3	4	4	3	4	4	2	3	5	3	5	6	4	5	3	3	3	4	3	4	5	4	3	3	2	3	2	2	2	2	4	3	3	2	3	2	2	2
20	2	1	2	4	4	4	4	4	5	5	5	5	2	2	2	5	5	5	5	4	4	4	4	4	4	4	4	4	3	4	4	4	4	1	4	3	4	1	1	1	1	1	5	4	4	4	4	1	1
20	2	1	4	4	4	3	2	1	4	2	3	1	2	3	3	1	4	1	3	5	5	6	4	5	6	4	6	4	3	4	3	6	2	3	3	4	3	3	3	3	3	3	3	3	2	2	3	3	3
21	2	1	1	3	3	2	3	5	5	3	4	3	3	4	4	6	6	1	4	6	4	6	6	6	6	1	3	3	6	4	6	3	6	3	3	4	3	3	3	3	3	3	3	3	3	3	4	3	3
20	2	1	4	5	1	2	3	5	5	2	2	1	3	4	5	4	5	2	3	6	6	6	6	6	6	3	1	3	5	2	5	3	3	1	5	1	4	1	1	1	2	3	3	2	4	5	1	1	1
21	2	1	5	6	4	3	5	2	5	3	6	3	5	5	5	5	5	5	3	5	2	3	5	3	6	5	3	3	3	3	4	3	5	4	2	3	3	3	2	3	3	3	3	3	3	3	2	2	3
20	2	1	3	3	2	3	3	2	2	3	3	2	2	3	2	3	2	2	4	4	4	6	6	6	5	4	4	3	4	3	4	4	5	3	3	3	3	2	1	1	1	1	3	2	2	2	3	2	3
19	2	3	1	5	3	3	6	1	2	5	6	2	3	5	5	5	5	1	3	5	3	6	6	5	6	2	2	1	6	1	4	5	3	1	5	2	5	1	1	1	1	1	5	5	5	5	1	1	1
21	2	1	4	4	5	4	4	4	4	4	4	4	4	4	4	4	4	4	5	6	6	6	6	6	6	6	6	1	5	4	5	5	5	1	5	1	5	1	1	1	1	1	5	5	5	5	1	1	1
21	2	1	2	2	3	3	1	3	4	1	2	3	1	1	2	2	1	1	4	4	4	6	5	4	6	5	5	3	5	3	4	4	4	3	3	2	3	3	3	3	3	2	3	3	2	3	3	3	3
20	2	1	2	1	4	3	1	4	4	1	1	4	1	1	1	1	1	2	6	6	6	6	6	4	5	6	5	2	6	3	5	4	6	1	4	3	3	1	1	1	1	1	3	3	1	3	2	1	1
20	2	1	2	2	4	3	5	5	5	4	4	3	4	5	4	5	4	3	4	5	5	6	6	5	5	4	5	2	5	4	4	4	6	1	4	1	5	1	1	1	1	1	4	5	3	4	4	1	3
21	2	1	1	1	4	4	6	1	4	4	4	1	4	4	4	4	4	1	2	5	6	6	6	1	6	6	5	5	6	3	5	5	5	3	3	3	3	3	3	2	2	2	3	3	1	2	3	3	3
20	2	1	3	4	4	4	5	3	4	5	5	4	5	5	5	4	5	4	5	5	5	6	6	5	6	6	5	5	5	3	3	5	4	2	2	4	2	4	4	4	4	4	2	2	1	2	4	4	4
21	2	1	4	4	2	3	5	1	3	4	4	4	4	4	3	4	4	2	3	5	4	5	5	4	4	4	4	2	5	2	5	4	5	2	4	2	4	1	2	2	2	2	3	3	2	4	2	2	3
19	2	1	1	3	2	2	6	2	6	5	6	2	5	6	4	5	6	3	4	3	2	6	6	6	5	4	1	2	3	2	4	4	6	2	4	1	4	1	1	1	1	3	3	4	1	2	4	2	2
21	2	1	4	4	5	2	6	1	4	4	3	2	2	6	3	2	6	2	5	6	3	5	6	6	6	3	3	3	3	3	5	5	5	2	3	3	4	1	2	3	2	4	3	3	2	3	3	2	3
21	2	1	1	3	4	5	4	2	5	6	6	2	3	4	4	3	3	1	4	4	3	3	5	6	5	4	3	2	3	6	5	6	5	3	3	4	3	3	3	3	3	3	3	3	2	3	4	3	3
21	2	1	3	4	2	2	6	2	2	2	2	2	3	3	2	5	2	2	4	4	4	5	4	4	6	5	4	2	4	4	2	4	5	2	3	2	4	1	1	1	1	3	3	3	3	4	2	2	1
23	2	1	3	1	4	3	5	1	3	4	3	3	1	1	3	3	3	1	3	4	3	5	5	3	4	5	2	2	5	3	6	5	6	2	3	3	3	2	2	2	2	3	3	2	1	2	3	2	4
24	2	1	5	4	5	2	6	6	4	3	1	3	1	3	4	3	1	2	5	6	5	6	6	6	6	6	4	3	6	4	5	5	4	2	4	4	3	2	2	2	3	2	2	2	1	3	3	2	4
22	2	1	3	1	2	3	4	3	3	6	5	6	5	6	4	6	5	1	4	4	2	6	6	4	5	4	2	1	6	4	4	4	2	2	2	2	4	1	1	1	1	2	3	3	1	3	1	1	1
2	2	1	4	5	3	4	2	2	2	5	2	2	3	3	1	3	1	2	3	4	4	6	6	6	6	3	1	1	3	1	6	4	2	1	5	3	5	1	1	1	1	3	3	5	4	5	1	1	1
20	2	1	4	3	4	1	2	1	3	2	1	3	2	2	2	3	4	2	5	6	2	4	6	4	4	5	3	2	4	4	5	5	5	2	4	1	4	1	1	1	1	1	5	4	2	3	2	1	1
20	2	1	3	3	5	5	5	3	5	5	5	5	3	3	2	3	3	2	4	6	4	5	5	5	5	4	5	4	4	3	4	3	6	3	3	3	3	3	3	3	3	3	3	3	3	2	3	3	3
21	2	1	5	4	3	2	5	1	4	4	3	3	6	5	4	5	3	2	3	6	3	6	6	4	4	5	6	3	5	4	3	4	5	4	2	5	1	3	2	3	3	5	1	1	2	1	1	3	5
23	2	1	4	4	6	4	3	1	6	2	1	1	1	1	2	1	1	6	6	6	4	6	6	6	6	4	6	1	1	1	6	6	6	1	5	2	5	1	1	5	2	2	4	5	1	2	3	1	1
20	2	4	4	4	3	3	6	3	4	4	4	2	5	4	3	4	3	3	4	6	4	6	5	4	5	4	6	1	4	4	5	4	4	1	5	1	5	1	1	1	1	1	4	5	5	5	1	1	1
21	2	1	4	4	4	4	4	4	4	4	4	4	4	4	4	4	4	4	6	6	6	6	6	6	6	6	6	1	5	4	4	6	6	1	5	1	5	1	1	1	1	1	5	5	5	5	1	1	1
20	2	1	4	5	2	3	4	4	5	3	1	3	1	1	1	3	2	1	2	6	4	6	6	6	6	2	5	1	6	2	5	5	6	1	5	1	5	1	1	1	1	1	5	5	5	4	1	1	1
21	2	1	2	2	2	2	2	2	2	2	2	2	2	2	2	4	4	2	4	5	4	5	2	5	4	3	2	5	5	2	4	4	3	3	3	3	3	3	3	3	3	4	3	3	2	3	4	3	3
23	2	1	3	3	3	3	3	1	3	3	3	3	3	3	3	3	3	3	3	3	4	4	3	4	5	5	2	3	3	3	3	3	5	3	3	3	3	3	3	3	3	3	3	3	3	3	3	3	3
22	2	1	2	3	1	2	6	1	1	2	1	1	2	3	1	1	2	1	3	6	6	6	6	5	6	3	5	5	6	3	5	3	6	3	2	5	3	2	3	4	3	2	3	2	1	2	4	3	3
20	2	1	3	3	3	3	6	3	3	3	6	3	3	3	3	3	3	1	4	6	6	6	6	6	6	6	5	3	6	4	6	3	6	3	3	3	3	3	3	3	3	3	3	3	1	3	3	3	3
20	1	1	4	4	4	4	4	4	5	4	3	5	3	4	4	4	4	4	4	4	4	4	4	4	4	4	4	4	4	4	4	4	4	4	3	3	3	3	3	3	3	3	3	3	3	3	3	3	3
21	2	1	4	5	4	5	6	3	4	5	3	4	4	4	4	5	4	2	4	4	5	4	5	5	5	4	4	3	4	4	4	4	4	3	3	3	3	2	1	1	1	3	3	4	3	3	3	3	3
24	2	1	5	6	5	5	6	5	6	6	6	6	6	6	6	6	6	5	5	6	5	6	6	5	6	6	4	4	6	4	6	6	4	1	3	5	3	3	3	3	3	3	3	3	1	3	3	3	3
21	2	1	2	2	4	2	2	2	2	2	2	4	2	2	2	4	4	2	4	6	4	5	2	5	5	4	3	5	5	3	4	4	3	3	3	3	3	3	3	3	3	3	3	3	3	3	3	3	3
23	2	1	1	1	2	4	6	5	3	6	6	5	5	1	1	6	6	1	4	3	4	1	6	2	6	3	1	1	1	5	5	5	6	3	3	3	3	3	3	1	1	5	1	1	1	2	4	3	3
22	2	1	4	4	3	3	3	4	3	3	4	3	3	3	3	3	3	3	4	5	5	6	3	5	5	5	4	5	5	5	5	5	5	4	2	4	2	4	4	4	4	5	1	2	1	2	4	4	4
20	2	1	5	5	4	3	5	2	4	5	5	4	5	5	5	5	5	2	3	5	4	4	4	4	4	3	3	3	3	3	5	4	4	3	4	4	2	2	2	2	2	3	3	3	1	3	3	2	3
18	2	1	2	2	2	3	3	3	2	2	1	2	1	2	2	1	1	1	5	5	5	5	5	5	5	5	5	5	5	5	5	5	5	3	3	3	3	3	3	3	3	3	2	2	3	2	3	3	3
20	2	1	2	4	5	4	4	2	5	4	5	4	4	4	6	6	5	2	3	6	6	4	6	6	6	6	4	1	2	1	3	5	5	2	4	2	4	1	1	1	1	1	3	2	3	2	4	1	1
19	2	1	5	4	3	3	6	3	4	6	4	6	5	4	4	4	4	4	4	6	4	6	6	5	6	3	3	1	6	3	6	6	5	2	4	1	4	1	1	2	1	2	3	5	5	4	4	1	1
20	2	1	3	4	3	3	5	3	4	4	2	3	1	2	3	2	4	1	6	5	5	6	6	4	6	6	3	4	5	4	6	6	6	1	4	3	3	2	3	3	3	4	2	3	1	3	3	3	3
19	1	1	5	6	1	2	4	1	5	5	3	4	6	6	4	6	5	2	6	6	3	6	2	6	5	6	4	2	6	4	6	4	5	3	3	4	4	1	1	4	1	2	3	5	2	1	3	2	3
21	1	1	2	5	5	5	5	5	5	5	1	6	5	5	5	5	5	3	5	6	5	5	5	5	6	4	6	5	4	2	5	6	6	4	1	4	2	4	4	4	4	4	1	1	1	1	5	4	5
19	2	1	2	2	5	2	2	2	5	5	2	5	2	2	2	2	2	2	5	3	3	5	5	3	5	3	3	3	5	3	5	3	3	3	3	3	3	3	3	3	3	3	2	3	2	2	2	3	4
18	2	1	4	6	3	4	2	6	6	6	6	4	4	4	5	5	5	3	4	6	5	3	6	6	6	2	1	1	3	2	4	4	4	3	3	2	4	2	1	1	1	2	4	2	1	5	2	2	2
18	2	1	2	1	3	4	2	4	5	2	2	3	2	1	2	3	3	4	4	6	3	5	6	5	4	2	5	4	6	3	4	3	4	3	3	4	2	3	3	3	3	4	2	3	2	2	5	4	3
18	1	1	2	4	5	1	4	4	5	5	1	5	4	2	1	1	1	1	4	6	4	5	6	5	5	3	5	2	6	1	5	5	2	4	2	3	1	5	3	3	3	3	3	1	1	2	5	5	5
18	2	1	2	3	3	4	2	6	5	5	1	6	2	1	5	2	5	2	4	6	6	5	6	5	6	5	3	6	6	6	6	4	5	3	1	3	2	1	2	2	2	2	1	2	1	1	3	1	2
黄珂欣	2	1	1	1	6	1	1	6	6	1	1	6	1	1	1	6	1	1	6	6	4	6	6	6	6	5	4	3	4	6	6	6	6	3	3	3	3	3	3	3	3	3	3	5	3	3	3	3	3
19	1	1	4	4	4	3	4	4	4	3	4	3	4	4	4	4	3	3	4	6	6	6	6	6	6	5	4	6	6	4	6	6	6	3	3	3	3	3	3	3	3	3	3	1	2	1	1	1	1
19	2	1	1	1	3	3	1	4	6	3	1	1	2	1	1	1	1	3	4	6	4	6	4	3	5	4	4	4	6	6	4	5	5	2	4	3	4	2	2	2	2	2	3	3	1	2	1	2	4
18	2	1	3	2	1	1	1	3	2	6	1	3	2	1	3	5	1	1	3	6	3	5	5	3	5	2	3	5	5	3	3	3	5	4	2	4	1	1	2	3	2	4	3	2	1	2	5	3	3
19	2	1	4	3	3	3	2	3	2	1	1	2	1	1	1	1	1	1	1	4	6	6	6	5	6	5	5	2	6	3	6	6	6	2	3	4	4	1	1	2	2	1	3	2	1	1	3	2	4
19	2	1	4	4	5	5	6	3	6	5	4	4	4	5	5	3	6	3	3	6	4	4	6	6	6	3	1	2	6	4	4	5	4	2	4	4	4	1	1	1	1	3	3	5	4	5	2	1	2
20	2	1	4	2	1	1	1	5	3	1	1	1	1	1	1	3	2	1	3	5	5	4	4	4	4	4	2	2	4	5	4	4	4	3	3	3	3	3	3	3	3	3	3	3	3	3	3	3	3
19	1	1	4	2	3	3	6	4	5	4	3	3	3	4	5	4	4	3	6	6	6	6	6	5	6	6	4	3	5	1	6	6	6	3	3	3	3	1	1	1	1	3	3	3	3	3	3	1	1
19	2	1	2	5	6	4	1	5	4	3	1	6	1	1	2	1	1	1	3	5	1	2	6	1	4	2	1	1	2	2	3	5	2	3	3	2	3	1	1	1	1	3	3	5	2	5	2	1	1
19	2	1	3	4	3	4	4	2	3	4	3	4	4	4	5	4	2	3	3	3	4	5	5	4	4	3	2	2	4	3	3	3	3	2	4	3	4	1	1	1	1	1	3	4	3	3	2	1	1
17	2	1	3	2	6	1	1	6	4	1	1	6	1	2	1	1	1	3	5	5	5	5	5	5	5	4	2	3	5	3	4	5	5	3	3	3	3	3	3	3	3	3	3	3	3	3	3	3	3
19	2	1	2	2	3	2	2	1	3	5	4	5	4	6	3	4	4	2	3	6	3	5	6	5	5	3	4	1	5	4	6	5	3	1	4	1	5	1	1	1	1	1	3	4	2	4	1	1	1
18	2	1	2	1	3	1	1	4	4	1	1	2	1	1	1	1	1	1	5	6	4	5	6	5	6	5	4	3	4	6	6	5	5	3	3	3	3	2	1	1	1	2	3	3	2	3	2	2	3
19	2	1	3	5	5	5	3	1	3	5	5	2	3	5	6	5	6	1	5	6	5	5	6	5	6	4	5	1	5	1	5	5	2	1	5	1	5	1	1	1	3	1	4	5	4	5	1	1	1
19	2	1	3	3	4	2	2	1	4	4	2	2	2	4	2	2	2	2	3	4	1	3	5	4	5	3	2	3	3	2	4	4	4	3	3	3	3	2	1	2	1	1	3	3	2	3	3	3	3
19	2	1	2	3	3	3	4	2	2	3	3	3	3	3	3	3	4	2	3	4	3	4	5	4	5	3	3	3	4	3	5	4	4	3	3	2	3	2	2	2	2	3	3	3	2	3	3	2	2
韩兵	2	1	1	1	2	1	1	3	4	3	1	3	1	1	1	1	1	1	5	6	4	6	6	5	6	5	5	5	6	2	6	6	6	4	2	5	2	4	3	4	3	4	2	2	1	2	4	3	3
19	2	1	4	5	3	2	2	1	3	4	5	4	2	4	3	5	3	1	5	6	4	4	6	3	5	3	5	3	6	1	6	6	4	1	5	2	5	1	1	3	2	2	2	4	4	5	1	2	2
18	2	3	5	5	5	5	4	2	5	5	5	4	5	5	5	5	5	2	3	5	3	6	6	5	6	5	4	1	6	5	5	5	5	1	5	1	5	1	1	1	1	1	5	3	1	2	3	1	1
19	2	1	5	4	5	5	4	4	5	4	4	4	4	4	5	4	4	3	4	6	5	4	4	4	4	3	3	3	5	3	5	4	4	2	4	2	4	2	2	2	1	1	3	4	3	3	2	2	2
20	2	1	1	1	1	1	1	1	1	1	3	1	1	1	1	6	6	1	4	6	4	6	6	5	6	6	1	1	6	1	6	6	5	1	5	1	5	1	1	1	1	1	5	3	3	5	5	1	1
18	2	1	3	5	6	6	6	2	3	3	3	3	4	5	4	4	5	2	2	4	4	4	6	5	6	1	3	3	5	3	6	5	4	1	5	5	3	1	2	2	1	3	1	2	1	3	5	1	1
18	2	1	2	3	3	3	2	3	4	2	2	3	2	2	2	2	1	2	3	3	5	6	6	5	6	3	4	3	6	4	4	5	6	3	3	3	2	3	3	3	3	2	3	2	1	1	2	3	3
20	2	1	1	6	4	3	6	4	3	6	1	6	6	1	1	1	4	1	4	6	6	6	6	6	4	3	6	1	6	1	6	6	6	1	3	1	4	1	1	3	1	1	3	3	3	5	1	1	1
18	2	1	3	4	4	2	6	2	1	2	1	2	5	4	1	4	4	1	4	5	3	6	6	5	4	3	3	3	5	2	4	4	4	2	3	4	4	1	1	1	1	3	3	2	2	2	3	2	2
20	2	1	1	1	6	1	1	4	5	1	1	6	1	1	4	4	5	1	5	5	5	5	6	6	6	4	5	3	6	5	5	5	5	3	2	3	3	3	3	3	4	3	3	3	1	3	3	3	4
20	2	1	5	5	5	5	5	5	5	5	5	5	5	5	5	5	5	5	5	6	5	6	6	6	6	5	5	1	6	3	6	6	6	1	5	1	5	1	1	1	1	1	5	5	5	5	1	1	1
18	2	1	3	1	3	3	4	4	4	3	1	2	1	2	4	1	1	1	3	4	1	6	6	5	6	4	4	2	6	3	6	6	5	2	4	2	5	2	2	2	1	2	3	4	3	3	2	2	2
18	2	1	4	4	4	4	6	5	6	6	5	4	6	5	4	5	4	5	6	6	4	6	6	4	6	5	4	2	3	6	5	5	5	3	3	2	3	2	2	2	2	2	3	3	2	3	2	2	2
20	2	1	3	4	2	5	3	3	4	4	1	1	2	1	1	1	1	1	1	3	4	3	2	2	2	1	1	1	6	3	4	2	4	3	2	3	3	3	3	3	3	3	3	3	3	3	3	3	3
19	2	1	2	4	4	5	3	2	4	4	4	3	5	3	4	4	2	3	4	3	4	6	6	5	6	4	4	5	6	4	3	5	6	3	3	4	2	1	2	4	4	3	2	2	1	2	3	4	5
18	2	1	2	4	6	4	4	6	5	5	5	6	5	6	4	5	5	3	2	6	3	5	6	5	6	5	6	3	6	5	3	4	6	2	2	2	5	1	1	3	3	2	3	3	1	4	3	4	5
18	2	1	6	1	3	3	3	4	3	3	3	5	3	3	5	5	3	2	2	5	3	4	6	6	5	4	3	2	4	1	4	5	4	2	4	2	4	2	2	2	2	2	3	3	1	2	3	3	2
20	2	1	4	4	4	2	3	5	5	2	1	6	2	1	2	3	2	1	3	2	6	2	6	3	5	2	6	1	6	5	4	4	4	1	5	3	4	1	1	3	3	2	4	4	1	4	2	1	4
17	2	1	3	4	3	3	4	3	4	4	4	3	3	3	4	4	3	3	5	3	6	5	5	5	6	4	3	3	5	5	5	5	5	3	3	3	3	2	2	2	2	2	3	3	2	2	3	2	2
18	2	1	4	4	4	2	2	4	2	5	1	3	4	3	3	3	4	2	3	4	3	4	6	4	6	2	6	2	2	2	3	2	2	1	3	3	3	3	3	3	3	5	1	3	1	1	5	3	3
19	2	1	4	4	3	4	4	2	4	4	4	3	1	1	3	1	3	3	4	5	5	4	5	4	6	5	5	3	5	5	6	5	6	3	2	2	3	1	2	2	2	2	2	1	2	2	5	2	3
20	2	1	4	4	4	4	5	2	4	5	4	2	4	5	4	4	4	3	3	6	4	3	4	5	5	4	4	4	3	5	5	5	5	4	2	3	2	3	2	3	3	2	3	3	2	2	3	3	3
18	2	1	4	5	1	1	1	1	1	6	4	5	6	1	1	4	1	1	4	6	5	6	3	6	4	6	4	6	6	1	4	6	6	3	3	2	2	3	3	3	3	3	3	3	1	1	4	3	3
19	2	1	4	4	4	4	4	1	4	4	4	3	3	3	2	2	4	1	4	3	2	5	6	4	6	4	4	3	4	4	6	3	6	4	2	5	2	3	4	4	4	4	1	2	1	1	5	4	4
19	2	1	3	4	3	2	2	1	5	5	4	2	2	3	4	4	2	1	3	5	2	3	5	5	5	2	1	1	2	2	2	5	4	1	5	1	5	1	1	1	1	1	5	5	4	4	1	1	1
18	2	1	2	1	3	3	1	3	3	3	3	3	3	3	3	3	3	3	5	4	3	4	5	3	5	5	3	3	4	3	4	3	5	1	4	3	4	1	1	1	1	1	3	4	2	3	2	1	1
19	2	1	5	5	3	3	6	1	5	5	5	4	5	6	6	4	4	1	2	4	2	6	5	6	6	5	2	1	2	1	6	6	6	1	5	1	5	1	1	1	1	2	4	4	5	5	1	1	1
18	2	1	3	3	4	2	2	5	4	4	2	2	3	2	2	2	2	2	5	6	5	5	6	5	5	3	5	3	4	2	5	5	6	3	3	3	3	2	2	2	2	2	3	3	2	3	3	2	2
18	2	1	1	2	6	3	3	2	4	2	2	3	2	2	2	2	2	2	2	3	2	5	3	3	3	3	1	4	2	5	3	3	6	3	3	3	5	1	2	1	1	1	3	3	1	5	4	1	3
17	2	1	1	3	6	5	6	1	5	5	6	2	3	4	2	4	4	1	5	6	4	4	6	4	5	3	2	2	4	5	6	5	6	1	4	1	4	1	1	2	1	1	3	5	5	4	1	1	1
18	2	1	3	2	6	4	6	1	5	5	6	4	5	6	4	5	5	4	3	6	5	5	5	3	4	2	2	2	6	3	5	5	5	2	4	3	4	2	2	2	2	3	3	3	2	2	3	2	2
18	2	1	4	2	4	5	6	1	5	5	3	5	2	3	2	4	4	2	5	3	5	3	5	2	6	4	4	5	5	1	2	4	4	3	3	3	3	3	3	3	3	4	3	3	1	2	2	3	3
冯玉迪	2	1	4	1	4	1	1	4	5	5	1	4	1	1	1	2	1	1	3	6	5	5	6	5	6	3	2	2	5	2	5	3	5	2	4	2	4	2	2	2	2	2	3	4	4	4	2	2	2
18	2	1	3	1	4	2	6	4	1	1	1	1	1	1	1	1	5	1	3	6	3	5	6	3	4	3	4	1	5	3	5	6	5	1	5	1	5	1	1	1	1	1	5	5	4	5	1	1	1
18	2	1	2	2	3	3	2	1	2	3	4	2	3	2	2	2	3	1	3	5	4	4	6	3	4	4	3	3	6	2	5	6	4	3	3	3	4	2	2	2	2	2	3	3	2	2	4	3	2
18	2	1	6	5	3	2	1	4	5	4	1	5	2	2	2	2	2	4	5	6	2	1	5	5	6	4	1	1	6	2	4	5	5	1	5	1	5	1	1	1	1	1	5	5	3	4	2	1	1
19	2	1	3	2	5	1	1	2	6	1	1	6	1	1	3	3	2	3	4	4	6	6	6	1	6	5	6	4	5	1	4	2	6	2	1	2	2	1	1	2	2	4	2	1	1	1	1	2	2
18	2	1	4	2	4	4	4	3	5	4	2	4	4	2	2	4	2	4	4	6	4	4	6	5	6	4	3	4	6	6	6	4	6	5	1	5	1	5	5	5	5	5	1	1	1	1	5	5	5
20	2	1	1	3	2	2	4	1	6	3	2	2	4	5	1	2	3	1	4	2	5	5	6	6	6	4	5	3	6	2	6	5	6	2	3	3	3	2	2	2	2	2	3	2	2	2	2	2	4
19	2	1	2	3	2	4	5	1	2	3	2	2	2	4	4	2	5	1	3	6	2	5	6	4	3	2	2	5	4	4	4	6	4	3	3	4	3	2	2	1	2	3	3	3	1	2	2	3	3
18	2	1	1	1	1	1	1	5	3	5	1	2	2	2	1	1	1	1	5	5	5	6	6	6	6	5	5	4	5	3	5	4	3	1	3	2	4	1	1	1	1	1	2	4	2	4	3	1	1
19	2	1	5	4	4	3	3	5	4	3	3	2	4	4	5	5	4	1	5	6	6	5	6	6	6	5	5	2	6	3	6	4	6	2	3	2	4	1	1	1	1	2	3	4	3	3	3	3	3
18	2	1	2	4	5	1	3	5	4	5	2	2	2	4	2	5	4	2	3	5	1	6	6	5	6	1	6	2	3	2	6	2	6	2	3	3	3	3	3	1	1	3	3	3	3	3	3	1	3
20	2	1	2	3	6	4	6	2	2	4	2	5	2	3	4	2	3	1	5	5	5	5	5	2	5	4	5	4	5	3	5	5	6	2	4	3	4	2	3	3	3	3	3	3	2	2	3	3	3
18	2	1	2	2	4	1	1	1	1	2	2	1	1	3	1	1	2	1	3	5	3	4	6	6	5	3	5	3	4	2	5	5	5	3	3	3	3	2	2	2	2	3	3	3	1	3	2	2	2
20	2	1	3	3	4	6	2	4	3	6	6	5	3	5	5	6	6	3	3	6	5	6	6	5	6	4	6	3	5	5	5	5	6	3	3	2	4	1	1	1	1	3	3	3	3	3	3	2	2
18	2	1	3	2	2	4	5	4	6	3	2	2	1	1	2	2	3	1	4	4	4	5	6	5	6	4	5	4	6	5	6	6	6	1	4	3	3	1	1	1	1	3	1	2	1	1	5	2	2
18	2	1	1	1	2	1	6	1	3	6	3	3	3	4	4	4	4	1	2	6	1	6	4	4	5	3	5	2	6	5	5	3	4	2	4	2	4	1	1	1	1	1	3	4	3	4	1	1	1
20	2	1	4	4	4	4	6	6	6	6	6	6	6	6	6	6	6	4	4	4	4	6	6	6	6	4	3	4	6	4	6	4	6	3	3	1	5	1	1	1	1	1	5	1	2	1	3	3	5
20	2	1	4	4	3	3	3	4	5	3	3	4	3	2	3	3	3	2	3	4	5	4	5	3	5	5	3	4	4	3	4	4	4	3	3	2	3	2	2	2	1	2	3	3	3	4	2	1	2
19	2	1	3	3	3	3	4	2	4	4	4	3	4	5	4	4	4	2	4	4	4	5	5	4	5	4	4	5	5	3	4	4	5	4	2	4	2	4	4	4	3	4	2	2	2	2	4	4	4
18	2	1	4	2	2	2	3	2	3	4	4	5	3	4	3	4	3	3	4	5	4	4	6	4	5	4	3	4	4	4	4	4	4	3	3	4	3	2	2	2	2	2	3	3	2	2	4	3	3
18	2	1	3	4	4	4	4	2	4	4	4	4	4	3	3	4	4	2	4	5	4	5	5	5	4	3	3	3	4	3	4	4	4	3	3	3	3	3	3	3	3	3	3	3	3	3	3	3	3
20	2	1	2	4	6	3	6	3	4	5	5	4	6	6	5	5	5	3	4	5	5	4	5	3	5	4	4	3	4	3	4	5	5	3	2	4	2	3	2	2	2	4	2	2	2	2	4	3	3
19	2	1	4	4	3	3	6	1	4	4	4	2	3	3	4	4	3	2	4	2	2	4	4	2	4	4	4	2	2	3	4	4	5	3	3	4	4	3	3	3	3	4	3	3	2	2	3	3	4
19	1	1	5	4	5	4	3	6	5	5	3	5	4	2	1	3	2	2	4	4	5	4	6	4	4	2	4	1	6	4	5	6	6	2	3	2	4	2	2	2	2	2	3	4	4	2	2	2	2
18	2	1	5	3	4	2	3	4	4	3	2	5	2	2	1	2	1	1	3	5	5	5	5	4	6	4	5	3	6	3	4	5	5	2	4	3	4	1	1	3	1	2	2	2	1	4	3	2	2
18	2	1	3	3	4	2	2	5	5	2	2	2	2	2	2	3	3	1	2	5	5	5	5	3	5	2	4	2	5	4	5	4	5	3	3	3	4	2	2	2	2	2	4	3	2	3	3	2	3
17	2	1	4	4	3	4	5	1	4	4	4	6	4	4	4	3	4	1	4	5	5	6	4	5	6	3	4	3	5	4	5	4	5	3	3	3	3	1	1	1	1	1	3	3	2	2	4	1	3
20	2	1	1	3	2	1	1	5	5	4	3	4	2	2	2	2	2	3	3	4	4	5	5	4	5	3	3	3	5	4	5	4	6	4	2	4	2	3	3	2	4	5	1	3	2	2	3	2	2
18	2	4	1	1	5	1	1	5	5	1	1	4	1	1	1	1	5	1	4	5	4	5	6	6	6	5	1	2	6	6	6	4	5	3	3	3	4	3	3	3	4	3	4	3	2	4	3	3	3
18	2	1	4	3	4	5	4	2	3	5	4	3	5	6	5	5	5	2	3	5	5	5	6	5	5	5	2	2	5	5	6	6	6	3	3	2	4	1	1	2	1	1	3	3	2	3	3	1	2
18	2	1	4	5	6	3	6	2	5	4	3	2	4	3	3	3	3	1	3	6	3	3	5	4	6	6	2	3	6	3	4	4	4	2	3	4	4	2	2	2	2	1	3	2	1	2	3	3	3
19	2	1	2	1	4	4	5	2	3	3	5	4	2	4	4	5	4	2	5	3	6	5	6	3	6	4	6	4	5	2	6	6	6	3	3	2	3	1	1	3	2	4	2	2	1	1	2	1	4
20	2	4	3	3	4	3	5	2	3	4	3	3	2	4	4	3	4	2	3	6	3	6	6	5	5	3	4	2	3	4	4	5	3	1	5	1	5	1	1	2	1	1	4	5	4	5	1	1	1
19	2	1	1	2	3	4	5	1	4	4	4	3	5	5	4	5	5	1	4	4	3	5	6	6	6	4	5	4	4	3	5	4	5	2	2	4	3	2	2	3	3	3	2	2	2	3	4	3	3
19	2	1	3	4	5	4	2	6	4	2	1	2	1	1	1	1	1	1	4	6	6	5	5	5	5	3	4	3	5	5	5	4	4	2	2	3	3	3	3	4	2	3	3	2	1	2	4	3	3
18	2	1	4	3	5	4	5	3	4	4	4	4	4	4	4	5	5	3	5	6	4	5	5	5	6	4	5	3	5	4	5	4	4	2	3	3	3	2	3	3	3	2	3	3	3	3	3	3	3
19	2	1	4	4	5	4	4	2	4	5	4	2	5	5	3	4	4	2	2	5	3	6	5	2	5	4	3	3	3	5	4	4	5	3	3	4	3	3	3	3	3	3	3	2	2	4	4	3	3
19	2	1	1	1	5	4	5	4	4	4	4	4	4	4	4	4	4	4	3	4	3	4	4	4	4	3	4	3	4	4	4	4	4	3	3	3	3	3	3	3	3	3	3	3	3	3	3	3	3
19	2	1	3	4	3	2	1	5	5	2	2	4	3	3	3	3	4	2	5	5	5	5	5	1	5	3	2	3	6	2	4	4	5	3	3	4	3	3	2	2	2	2	3	2	2	2	3	2	2
19	2	1	4	4	6	4	5	1	5	5	6	5	5	5	5	5	4	2	3	5	5	5	6	5	5	4	3	1	6	2	5	5	6	3	4	3	4	2	2	3	3	2	4	5	4	3	2	2	3
18	2	1	1	1	3	1	1	3	3	1	2	1	1	1	1	1	1	1	6	6	6	6	6	6	6	6	6	3	5	4	6	6	6	3	3	5	3	1	3	3	3	2	1	2	2	1	2	2	2
19	1	1	2	2	3	2	2	3	3	2	2	3	2	2	2	2	2	2	5	5	5	4	5	4	5	4	3	3	4	4	5	4	4	3	4	2	4	2	2	2	2	2	3	3	2	3	2	2	2
18	2	1	2	3	4	3	2	3	5	2	1	3	2	1	2	1	1	1	4	2	3	5	6	6	5	5	3	1	6	1	5	3	5	2	4	2	5	1	1	1	1	1	4	5	4	4	1	1	1
19	2	2	3	5	4	4	4	2	4	3	3	2	2	3	4	4	5	2	5	4	2	6	6	3	3	4	5	2	4	2	5	5	6	3	4	2	4	2	2	2	2	2	3	4	2	4	2	2	2
19	2	1	3	3	4	4	4	2	4	3	4	4	3	5	4	5	4	3	3	5	5	5	6	5	6	3	3	1	6	2	3	5	5	2	3	2	3	1	1	2	2	1	3	4	3	4	2	2	1
18	2	1	3	3	4	3	5	2	3	3	4	4	4	4	4	4	4	3	4	6	4	6	5	4	6	4	4	3	4	3	5	4	3	2	3	3	3	1	1	3	1	3	3	3	1	3	3	2	1
20	2	1	2	4	6	4	6	3	5	5	4	4	3	4	4	3	5	4	6	6	4	4	6	5	6	3	2	1	6	3	4	5	6	1	5	3	4	1	2	2	2	2	4	5	3	5	1	1	1
19	2	4	2	4	3	3	6	1	2	6	4	1	6	6	4	5	6	1	1	6	5	6	6	5	5	2	3	3	3	2	5	5	6	3	3	2	3	2	2	2	2	3	3	3	2	3	3	2	3
19	2	1	3	3	2	2	3	2	2	3	3	2	2	2	2	3	2	2	2	4	4	5	5	4	4	3	3	3	3	2	3	5	4	2	4	2	4	2	2	2	2	2	4	4	3	4	4	2	2
20	2	1	3	4	4	4	4	1	5	5	5	4	3	6	3	4	4	3	5	5	4	5	5	4	6	3	5	3	6	4	5	3	5	4	2	4	2	4	4	4	3	3	2	1	1	2	3	4	3
17	2	1	1	4	1	2	6	4	3	4	1	1	3	4	1	1	4	1	4	5	4	6	6	4	6	2	4	4	6	1	4	6	6	3	3	4	4	2	2	2	3	5	2	3	1	3	5	2	2
19	2	1	3	1	5	2	1	4	4	2	1	2	1	1	1	1	1	2	6	4	6	6	6	5	6	4	5	4	5	4	4	4	6	2	4	3	4	2	2	3	1	2	4	4	3	3	3	2	3
19	2	1	2	2	4	1	1	2	4	2	1	4	1	1	1	2	1	1	3	4	4	6	6	6	6	4	2	2	6	2	6	4	4	1	4	2	4	2	2	2	2	2	3	4	3	3	2	2	2
19	2	1	2	5	4	2	6	3	5	5	5	2	6	6	4	5	5	2	3	3	2	6	6	5	5	4	2	5	4	2	4	3	5	4	1	5	1	4	3	3	3	4	2	1	2	1	4	3	4
18	1	1	4	2	6	1	1	4	5	2	2	4	1	1	1	1	2	1	4	5	5	5	6	4	6	4	4	3	5	3	4	5	5	4	2	3	2	2	2	4	2	2	2	2	2	2	2	2	4
19	2	1	2	3	4	3	4	1	4	5	5	5	4	5	4	5	4	3	4	5	5	6	3	6	6	3	1	2	6	2	3	5	5	3	2	4	1	3	2	4	3	2	3	2	3	2	5	1	1
19	2	1	3	3	3	3	4	3	3	3	4	3	3	3	3	3	3	3	3	5	4	4	5	4	4	4	4	3	5	3	4	4	5	3	3	3	4	2	2	2	2	3	3	3	2	4	3	3	2
19	2	1	2	3	4	4	6	5	4	5	4	3	4	5	4	5	5	2	2	5	5	6	6	4	5	5	2	6	5	5	5	5	6	5	1	5	1	4	4	4	4	5	1	1	1	1	3	4	5
19	2	1	3	3	3	2	1	5	4	3	2	3	2	2	2	2	1	3	5	5	5	5	5	5	5	4	5	3	6	2	5	4	5	2	3	3	3	2	2	2	3	4	2	3	2	2	3	2	2
19	2	1	1	2	3	3	2	4	3	3	3	3	3	3	3	3	3	3	5	5	5	6	6	5	5	5	4	1	5	3	4	5	5	1	2	2	4	1	2	1	1	4	3	2	4	2	3	1	1
19	2	1	1	2	4	4	2	5	4	3	2	4	2	2	2	2	2	3	4	5	5	4	5	5	6	3	4	3	3	3	3	4	4	3	3	2	2	2	2	2	3	3	3	2	2	2	3	2	3
19	2	1	3	4	3	4	1	5	5	5	2	5	1	4	3	4	3	2	4	5	5	5	6	3	6	4	5	4	6	1	5	5	6	3	3	3	3	2	2	2	2	2	3	3	2	3	1	3	4
20	1	1	2	2	4	2	4	2	4	5	5	3	3	6	5	5	5	2	4	6	3	6	6	3	4	3	4	3	4	3	4	5	3	1	3	2	4	2	1	2	2	2	3	4	4	4	2	2	2
20	2	1	4	4	6	4	6	2	4	4	4	4	4	5	2	4	4	2	5	5	4	5	6	5	6	6	6	5	6	5	6	6	6	2	3	2	3	2	2	2	2	2	2	2	1	1	5	2	2
19	2	1	5	6	4	4	6	1	4	5	5	5	5	6	5	5	5	4	5	6	5	6	6	6	6	6	4	1	6	1	5	5	6	1	4	3	4	1	1	1	1	2	3	4	3	2	1	1	1
20	2	1	2	1	2	2	2	1	2	3	3	2	2	2	2	2	2	2	4	5	4	5	6	5	6	3	3	3	5	5	5	5	5	2	4	3	3	3	2	2	2	3	3	3	3	3	3	2	2
她19	2	1	2	6	6	3	2	6	6	6	1	6	3	3	3	6	4	2	5	6	5	6	6	4	6	5	2	2	6	2	5	5	6	3	3	3	4	1	1	1	1	2	3	3	3	3	3	1	3
18岁	2	1	3	3	3	4	4	3	4	4	5	4	3	3	3	3	3	2	4	5	4	5	5	4	4	4	5	3	5	5	5	3	5	3	3	3	3	3	3	3	3	3	3	3	2	3	3	3	2
20	1	1	2	5	6	3	2	5	3	5	3	2	3	2	1	5	4	2	5	4	5	6	5	4	6	3	2	5	6	4	4	3	6	2	4	3	4	3	3	2	2	4	3	2	1	1	4	4	5
18	2	1	4	4	5	3	4	4	5	5	4	4	4	5	3	5	4	2	3	5	4	5	6	5	5	3	6	2	5	3	5	5	4	2	3	3	3	2	2	2	2	3	3	3	1	3	3	2	2
18	2	1	4	2	4	3	4	1	3	3	3	1	1	1	1	3	3	3	4	6	4	5	6	5	6	5	5	4	6	4	4	5	6	3	3	3	3	3	3	3	3	3	3	3	3	2	3	3	3
19	2	1	3	2	3	3	4	1	3	2	3	4	5	6	5	4	4	1	2	5	2	4	5	3	3	3	2	2	5	3	5	5	4	2	4	4	4	2	1	2	2	4	2	4	4	4	2	2	2
19	2	1	4	5	3	2	4	4	4	4	2	4	2	2	3	2	3	2	4	4	5	5	5	4	4	4	4	3	5	3	5	5	5	3	3	3	3	3	3	3	3	3	3	3	3	3	3	3	3
19	2	1	3	3	6	5	5	2	4	5	6	5	5	6	5	5	6	5	3	5	4	5	6	5	6	5	5	3	6	6	6	6	6	3	3	4	2	1	1	1	2	2	3	3	1	3	3	3	3
18	2	1	4	2	4	4	2	5	4	2	1	4	3	3	2	4	4	2	4	5	4	5	5	5	5	4	3	3	4	3	5	5	5	3	3	3	4	2	2	2	2	3	3	3	2	3	3	2	3
18	2	1	4	4	4	3	5	1	3	6	6	6	6	6	4	4	5	3	4	6	6	6	6	5	3	3	3	2	6	2	4	6	6	1	5	2	5	1	1	1	1	1	5	5	5	5	1	1	1
18	2	1	2	2	2	2	2	1	2	2	2	2	2	2	1	2	3	1	3	5	5	5	5	2	5	2	3	3	5	5	4	5	5	3	3	2	3	2	2	4	3	4	2	3	2	3	2	2	4
18	2	1	2	1	3	1	1	1	1	6	1	3	1	6	2	4	6	1	4	5	3	5	6	4	6	6	1	1	3	1	6	6	6	2	4	1	5	1	1	1	1	4	4	5	4	3	2	1	1
18岁	2	1	5	4	5	5	6	2	4	5	4	4	4	4	5	4	5	3	4	6	5	5	6	4	6	2	2	2	4	5	5	5	6	2	3	2	3	2	2	2	2	2	3	4	3	4	2	2	2
20	2	1	4	3	5	1	2	4	5	4	3	2	2	3	2	4	1	2	5	6	5	4	6	3	5	4	3	2	2	2	5	5	4	1	4	2	5	1	1	4	1	3	3	4	5	2	3	1	1
20	2	1	3	3	4	4	5	1	5	5	5	2	4	5	5	5	5	1	4	5	5	5	5	4	5	4	5	2	6	2	5	4	5	3	3	3	3	3	3	3	3	3	3	3	3	3	3	2	2
18	2	1	2	2	4	2	1	5	4	1	1	5	1	1	1	1	1	5	4	5	4	6	6	6	6	3	4	3	5	2	5	5	6	2	2	3	3	2	3	2	3	4	2	2	1	2	4	3	4
18	2	1	5	2	3	3	2	4	5	2	3	4	2	3	5	3	3	5	5	6	3	5	6	3	6	3	6	5	6	3	6	3	6	4	4	5	1	4	3	4	3	4	2	1	1	2	3	4	4
19	2	1	4	3	4	3	6	3	4	5	5	3	3	5	2	5	4	1	4	5	5	5	6	5	6	4	2	2	5	3	5	5	6	3	3	3	3	2	3	2	2	2	3	3	2	4	3	3	3
19	2	1	5	5	2	2	2	5	6	2	4	2	4	4	2	4	2	1	4	5	4	5	6	2	4	3	5	4	4	3	5	5	5	3	4	2	4	2	2	2	2	3	3	3	3	2	4	2	3
30	1	1	2	2	3	2	2	3	2	2	2	3	4	3	3	3	3	3	2	2	3	3	2	3	3	3	4	3	3	4	3	3	4	2	2	2	3	3	3	3	3	2	3	3	3	3	3	1	2
19	2	1	2	3	4	3	4	4	2	4	3	3	3	3	3	3	3	2	4	5	5	6	2	5	6	5	4	4	6	5	4	6	5	3	4	3	4	2	2	2	2	3	2	3	1	4	4	3	4
20	2	1	1	2	5	4	2	4	5	4	3	5	4	2	4	2	2	3	4	5	2	4	4	5	6	3	3	3	4	4	4	4	6	3	3	4	3	2	2	3	3	3	3	3	2	4	2	2	2
18	2	1	2	2	4	4	4	1	3	4	4	2	4	5	4	6	4	2	4	6	5	6	6	4	5	5	4	2	6	3	5	5	4	3	3	3	4	2	1	1	1	2	4	4	2	3	4	2	3
19	2	1	4	6	5	1	6	2	5	6	6	2	6	6	2	5	3	4	4	3	3	6	6	3	5	5	3	2	5	2	2	5	6	3	2	2	3	3	3	4	2	4	2	2	1	2	3	3	3
19	2	1	3	4	2	2	4	1	4	4	2	5	4	4	2	4	2	1	2	5	5	6	6	4	5	2	3	2	6	6	4	5	5	2	3	3	4	2	2	3	2	2	3	3	2	3	3	2	2
20	2	1	3	2	2	2	2	4	4	2	1	5	1	1	2	2	1	3	4	4	3	5	4	6	5	4	5	2	3	3	5	5	5	3	3	4	4	2	2	2	2	3	3	3	1	4	4	2	2
19	2	1	5	5	2	5	5	1	5	5	6	4	3	3	4	3	5	2	2	5	4	6	6	5	4	5	4	3	6	2	4	6	6	3	3	2	3	3	3	3	3	3	3	3	3	3	3	3	3
19	1	1	4	4	3	5	5	3	5	5	5	5	5	5	4	6	5	3	4	4	3	6	6	4	6	4	4	5	5	5	5	5	6	5	1	5	1	5	5	5	5	5	1	1	1	1	1	5	5
18	2	1	4	5	6	4	6	3	4	5	6	5	6	6	5	4	5	4	5	6	4	6	6	5	6	4	6	2	6	6	6	5	4	1	3	2	5	1	1	2	1	2	4	5	5	5	1	1	1
20	2	1	4	1	4	4	4	1	6	5	5	5	5	5	5	5	5	5	5	5	6	6	6	6	6	6	6	1	6	2	6	6	6	1	5	1	5	1	1	1	1	1	5	5	5	5	3	1	1
18	2	1	4	4	5	1	2	1	3	5	4	2	5	4	5	4	2	2	2	5	2	5	6	5	6	4	2	2	3	5	4	1	2	2	4	2	5	1	2	3	1	3	5	3	1	3	1	1	1
19	2	1	4	5	4	3	5	1	4	5	5	4	6	6	5	5	5	1	4	4	3	6	6	6	6	5	1	2	5	1	5	6	5	1	5	1	5	1	1	2	1	1	4	4	3	5	2	1	1
19	1	1	4	4	3	4	1	4	4	3	2	3	3	2	1	2	3	4	4	3	4	6	6	6	5	4	4	4	3	4	5	5	5	3	3	4	2	3	3	3	2	3	3	2	2	2	2	3	4
19	2	1	3	4	4	5	2	1	5	4	5	2	3	4	4	5	6	1	3	5	2	6	6	4	5	4	6	3	6	5	6	6	6	3	4	2	4	1	1	4	2	2	3	2	2	3	3	2	2
18	2	1	2	6	5	4	1	4	4	5	1	2	2	1	1	2	2	1	5	5	3	6	6	5	5	5	5	3	6	5	6	5	6	3	3	2	3	3	3	3	3	3	3	3	1	1	3	3	3
19	2	1	3	4	2	3	3	2	3	3	3	3	3	4	3	3	4	2	2	3	3	5	5	2	4	3	3	3	3	4	4	4	3	2	3	3	4	2	2	2	2	3	3	3	2	3	3	2	3
18	2	1	2	5	6	4	2	3	4	4	5	2	5	6	6	3	4	3	5	6	5	6	6	4	6	1	1	1	5	2	5	2	6	2	4	2	4	1	1	1	1	1	3	3	2	2	3	1	2
20	2	1	4	2	5	5	4	2	2	5	6	5	4	4	4	3	6	1	5	6	5	5	6	1	6	5	5	5	6	4	4	6	6	3	3	3	3	2	2	2	2	2	3	3	2	2	4	3	4
21	2	1	1	4	3	1	1	1	5	4	2	1	1	1	1	2	5	1	4	5	3	6	6	2	4	3	3	4	5	2	4	5	5	3	3	3	3	2	2	2	2	3	3	3	2	2	4	2	2
19	1	3	1	3	4	4	3	4	6	6	5	1	2	6	3	3	4	6	6	6	1	6	6	6	6	1	1	1	1	2	1	1	6	1	5	1	5	1	1	1	1	1	5	5	2	1	2	1	1
19	2	1	3	3	6	6	1	3	3	3	3	3	3	3	6	5	4	2	5	6	6	6	6	6	6	5	4	3	5	4	4	4	6	2	5	2	4	2	2	2	2	2	4	4	4	4	2	2	2
18	2	1	1	1	6	1	1	6	6	1	1	1	1	1	1	1	1	1	6	6	6	6	6	6	6	6	3	3	5	1	6	6	6	3	3	3	3	3	3	3	3	3	3	3	3	3	3	3	3
19	2	1	4	4	6	5	4	1	5	5	6	2	3	6	4	4	4	3	5	5	4	5	6	6	6	6	6	4	6	6	4	5	5	3	3	4	3	1	1	4	3	4	2	1	1	1	1	5	5
19	2	1	3	4	4	2	1	3	4	2	1	2	1	2	2	1	1	1	4	2	1	2	4	2	4	4	4	4	3	3	4	4	6	2	3	4	3	2	2	2	2	2	3	3	2	3	3	2	3
18	2	4	1	1	5	1	1	5	5	2	1	3	1	1	1	2	1	4	5	5	4	6	6	6	6	5	1	3	6	1	6	4	5	3	3	2	2	1	3	3	3	1	2	2	2	4	4	3	3
23	1	1	4	2	3	3	4	3	2	3	3	3	3	2	4	3	4	5	6	2	4	6	4	3	4	4	4	3	5	5	3	3	5	3	4	3	5	1	3	3	2	3	2	3	2	4	3	4	5
19	1	2	5	5	2	4	5	1	4	5	5	5	6	6	6	6	6	4	3	4	4	6	6	5	6	3	5	1	3	3	4	5	3	1	5	1	5	1	1	1	1	1	3	5	5	3	2	1	1
19	1	3	4	6	4	1	4	1	5	5	5	4	5	6	6	6	6	1	1	6	3	4	6	4	5	1	1	1	1	1	3	5	1	1	5	1	5	1	1	1	1	1	5	5	4	5	1	1	1
20	2	1	3	5	5	5	6	2	5	5	6	2	5	5	5	5	4	1	4	6	2	6	6	5	6	1	4	1	6	6	4	4	1	1	5	1	5	1	1	1	1	1	5	5	5	5	4	1	1
21	1	4	5	4	3	3	3	3	4	4	4	4	3	4	4	4	4	3	5	5	3	3	4	3	3	3	3	3	4	3	4	3	4	2	2	1	4	1	1	1	1	2	3	2	3	3	2	1	1
20	1	1	3	3	2	2	1	1	3	4	2	2	1	4	4	2	4	1	4	6	2	6	6	5	6	2	2	2	4	2	3	6	5	1	5	1	4	1	1	1	1	1	4	4	3	3	4	1	1
23	1	1	3	2	6	4	1	4	3	1	1	5	1	2	4	4	5	6	4	6	5	6	6	6	6	4	5	4	6	4	6	6	3	2	5	1	5	1	1	1	1	2	4	4	2	5	2	1	3
21	2	1	3	3	4	4	5	1	4	4	4	4	5	6	4	4	4	4	4	5	4	6	6	5	5	4	5	1	6	1	4	4	5	1	3	1	4	1	1	1	1	2	2	5	4	5	1	1	4
20	2	3	6	6	5	2	2	1	6	6	5	4	3	2	5	6	4	1	4	4	5	6	5	6	5	4	6	1	6	1	1	6	6	1	5	1	5	1	1	2	1	1	4	5	5	5	1	1	1
20	2	2	2	1	1	1	1	1	1	1	1	1	1	1	1	1	1	1	6	5	4	3	4	5	5	4	5	1	5	3	4	5	4	1	5	1	5	1	1	1	1	1	5	4	3	4	1	1	1
19	1	1	4	4	1	2	3	3	3	3	3	4	4	4	4	1	2	3	4	5	4	4	4	5	4	3	3	3	5	3	4	6	4	1	5	1	5	1	1	1	1	1	5	5	5	5	1	1	1
19	1	1	3	5	3	4	6	1	4	6	6	4	6	6	4	6	6	1	1	6	6	6	6	4	6	4	1	1	6	3	6	6	6	1	5	1	5	1	1	1	1	1	3	3	3	3	3	3	3
20	2	1	3	5	2	2	3	1	4	3	3	3	6	3	2	1	2	1	3	6	6	6	6	3	6	4	4	2	6	3	6	3	6	1	5	3	5	1	1	1	1	2	4	4	2	4	3	1	1
19	2	1	5	4	3	3	5	3	4	5	5	4	3	3	4	3	3	3	3	4	3	5	6	4	5	4	3	2	6	3	5	5	4	1	5	1	5	1	1	1	1	1	4	5	4	5	1	1	1
20	2	1	3	3	3	4	5	2	4	5	5	6	4	5	4	5	5	3	3	6	5	5	5	5	5	5	3	1	5	4	5	5	4	3	3	2	3	2	1	1	1	2	2	3	2	2	3	1	1
20	1	1	2	5	3	2	5	1	2	3	4	2	4	4	4	4	3	1	3	5	3	5	3	4	4	2	3	3	6	2	3	5	5	3	3	3	4	2	2	2	3	3	3	3	2	3	3	3	3
19	2	1	5	5	6	4	4	1	3	5	6	4	4	4	5	5	5	3	3	6	4	6	4	4	5	3	2	2	3	2	4	6	2	3	3	4	4	2	2	4	2	2	3	4	3	4	3	2	2
20	1	1	2	1	2	2	1	6	1	6	1	6	6	1	1	1	1	6	6	6	6	6	6	6	6	6	6	3	6	3	2	2	6	2	4	2	4	1	1	2	1	2	2	2	2	1	2	1	2
20	2	1	5	5	5	5	5	2	5	5	5	5	5	5	5	5	5	5	4	6	6	6	6	6	6	2	2	4	6	1	6	1	6	2	2	1	3	1	1	1	1	3	3	2	1	1	4	2	3
19	2	3	5	5	2	3	4	1	2	4	2	1	2	3	3	2	4	1	3	3	2	2	4	6	5	4	4	1	3	2	4	4	4	1	5	1	5	1	1	2	1	2	4	3	4	4	2	1	2
19	2	1	6	6	3	3	3	1	6	6	6	4	6	6	6	6	6	1	4	6	1	6	4	5	3	1	6	1	1	1	3	1	1	1	5	1	5	1	1	1	1	1	5	5	3	3	3	1	1
19	2	1	3	4	3	2	2	2	2	2	3	3	3	3	2	2	2	2	3	3	2	5	5	5	4	2	2	2	5	4	5	2	1	3	3	2	4	2	2	2	2	3	3	4	3	3	2	2	2
20	2	3	4	5	3	5	2	2	3	3	3	4	2	4	2	3	4	2	2	5	3	5	5	2	5	3	3	1	3	3	2	4	5	1	5	1	5	1	1	1	1	1	5	3	2	4	2	1	1
21	2	1	3	4	3	4	5	2	5	5	5	5	5	6	3	3	2	2	3	3	4	6	6	5	4	3	4	2	4	2	5	6	6	1	4	1	4	1	1	1	2	1	3	3	2	5	3	2	2
20	1	1	4	2	3	3	5	4	4	4	5	3	4	5	3	5	5	2	3	4	4	5	4	1	4	4	4	4	6	6	4	5	5	3	3	3	3	2	2	2	2	3	2	2	4	4	3	2	2
21	2	1	4	4	3	3	4	2	3	5	5	4	4	5	5	5	5	3	3	5	4	5	5	4	4	3	3	2	4	4	4	5	3	3	3	2	4	3	2	2	2	3	3	4	3	4	3	3	2
23	1	1	6	6	6	6	6	6	6	6	6	6	6	6	6	6	6	6	1	4	5	1	5	1	5	1	1	1	1	4	1	4	2	1	5	1	5	1	1	1	1	1	5	5	4	5	1	1	1
19	2	3	5	6	2	2	6	1	4	4	3	2	5	6	6	4	4	1	4	4	3	5	6	6	6	2	6	1	3	2	4	3	2	1	5	1	5	1	1	1	1	1	5	5	5	5	1	1	1
21	1	1	5	5	1	5	1	1	5	5	1	1	4	4	5	5	4	1	4	5	3	4	6	5	4	3	4	2	2	2	4	4	5	2	3	2	4	2	2	2	2	2	3	3	3	3	3	2	3
19	1	1	1	5	3	4	4	4	4	5	2	3	3	2	4	4	4	2	2	6	3	5	6	4	6	4	6	1	3	1	4	4	3	1	4	1	5	1	1	1	1	1	3	4	1	4	2	1	2
21	1	1	6	6	5	2	2	3	4	4	4	2	2	2	5	3	2	2	4	5	4	3	3	5	6	5	3	2	3	1	4	2	5	2	4	1	4	2	2	2	3	2	3	2	2	4	3	3	3
22	2	1	3	4	2	3	6	2	3	4	4	4	4	4	3	4	5	3	5	6	5	6	6	5	5	4	5	3	4	5	6	4	6	3	3	3	3	1	1	2	1	1	5	3	1	3	4	1	1
19	2	3	6	6	2	4	2	1	6	6	5	4	4	5	6	4	5	1	3	5	5	5	5	6	4	2	5	3	6	2	2	3	5	1	5	1	5	1	1	1	1	1	5	5	5	5	1	1	3
21	1	3	3	5	2	3	5	1	5	4	5	3	5	4	4	3	4	2	2	4	4	5	5	4	3	3	4	3	5	2	5	2	4	4	2	3	2	3	4	3	3	3	1	3	4	3	3	3	3
18	2	1	1	3	2	5	6	3	2	5	6	3	6	6	6	4	6	3	4	4	4	6	6	6	4	2	2	5	3	3	3	6	6	3	1	5	2	3	3	3	4	5	1	1	1	3	3	3	5
20	2	1	5	3	3	3	4	3	5	4	4	4	4	4	5	5	4	4	3	5	4	5	6	6	6	6	6	4	6	3	5	5	6	3	3	3	3	3	3	2	2	2	3	2	2	4	3	3	4
20	2	1	5	6	4	4	1	2	3	3	1	5	3	3	3	4	3	3	1	3	3	6	6	5	5	1	2	1	5	2	4	5	5	1	5	1	5	1	1	1	1	1	4	5	5	5	2	1	1
19	2	1	5	5	4	3	5	1	3	4	5	3	4	5	4	1	2	6	4	5	2	6	6	6	6	2	1	1	2	1	2	5	2	1	4	5	5	1	1	1	1	1	3	5	5	2	5	1	1
21	2	1	3	3	5	2	3	3	4	2	3	3	3	5	3	3	4	2	4	4	3	5	5	4	5	5	4	4	5	3	3	4	4	2	3	2	2	2	2	3	2	2	3	3	2	2	2	2	2
20	2	1	3	4	3	4	5	3	4	4	5	3	4	5	2	5	5	4	4	5	3	5	5	3	5	3	2	3	3	3	4	3	5	2	3	2	4	2	2	2	2	2	4	3	3	3	2	2	2
21	2	1	5	5	4	4	4	1	4	5	5	4	5	6	6	5	4	3	3	6	3	6	6	4	5	2	5	1	5	3	5	6	4	1	4	2	5	1	1	2	1	3	3	4	3	4	1	1	1
19	2	1	1	5	3	4	4	4	5	4	5	2	5	6	5	5	6	4	1	5	1	2	1	6	6	4	3	1	6	4	2	2	2	3	3	4	3	1	1	1	1	1	3	5	5	5	1	1	1
22	1	1	4	5	1	1	5	1	3	5	2	2	2	2	5	2	2	4	2	2	1	2	6	4	4	2	5	1	2	2	5	1	3	2	4	2	4	1	1	1	1	1	5	2	1	4	4	2	3
21	2	1	3	4	2	4	4	1	3	4	5	3	4	6	6	5	5	2	5	5	5	6	6	4	6	3	3	2	6	5	5	5	5	2	4	3	4	2	2	2	2	4	2	3	1	4	5	2	4
19	1	1	2	5	4	3	6	3	5	5	6	5	4	5	3	4	3	2	6	5	4	6	6	4	4	4	5	4	6	5	5	5	6	4	2	2	1	3	3	2	2	2	3	1	1	2	2	1	4
19	2	1	4	6	4	4	4	2	4	6	4	4	5	6	6	4	5	4	3	5	5	5	6	5	6	5	4	2	3	3	6	3	6	2	4	3	3	2	2	3	2	3	3	4	3	2	3	2	3
23	1	1	3	4	4	1	5	1	2	4	5	1	5	3	4	2	4	1	3	4	2	5	6	4	5	3	4	4	3	1	5	4	4	3	3	4	3	2	2	3	2	4	2	2	2	2	4	3	3
19	2	3	2	5	1	1	2	1	3	5	4	1	5	3	5	2	5	1	1	3	2	6	6	4	3	1	1	1	3	1	6	4	1	1	5	1	5	1	1	1	1	1	5	5	5	5	1	1	1
22	1	1	5	4	1	4	3	2	4	5	5	3	3	5	6	3	5	1	3	4	3	5	6	3	4	4	4	1	4	5	6	5	3	3	4	2	5	1	1	2	1	1	3	4	4	4	4	2	2
21	1	1	4	4	4	4	3	3	3	5	2	5	5	5	2	5	2	2	1	5	3	5	5	5	6	4	5	1	4	1	6	5	5	1	5	4	5	1	1	1	1	1	2	5	5	5	1	1	1
19	2	3	2	3	4	2	4	1	2	4	4	4	4	4	4	5	4	1	3	5	4	5	5	5	5	3	3	2	5	2	3	5	3	1	4	1	4	1	1	1	1	1	5	4	4	4	1	1	1
20	1	1	4	4	4	4	6	1	5	5	6	3	3	4	5	6	5	2	4	5	5	6	6	5	6	5	4	3	4	3	4	4	5	3	4	4	3	2	2	2	3	3	3	2	1	1	5	4	5
24	1	1	5	4	4	5	3	3	5	2	5	4	5	5	5	4	2	2	5	5	3	3	5	4	4	4	3	3	4	4	4	3	5	3	4	2	4	2	2	2	2	2	3	4	3	3	3	2	3
21	1	2	4	2	3	5	5	3	5	5	4	4	4	4	5	6	5	1	6	5	2	3	6	4	6	5	5	1	4	5	4	2	2	1	5	1	5	1	1	1	1	1	5	5	5	5	5	1	1
23	1	1	4	3	4	3	1	4	6	3	1	3	2	1	3	2	1	2	3	6	5	6	6	6	6	5	5	6	6	2	6	5	3	4	4	5	4	3	2	2	2	3	2	1	1	2	3	3	3
24	1	1	5	5	3	5	5	6	6	4	3	3	3	3	2	5	1	1	4	6	3	6	6	6	6	6	5	2	6	3	6	6	5	3	5	3	5	1	3	3	3	3	3	1	1	3	5	2	2
20	1	2	4	4	1	4	6	1	6	6	5	3	6	5	5	5	4	3	4	6	3	3	5	6	5	3	3	1	4	3	4	5	6	1	5	1	5	1	1	1	1	1	5	5	5	5	2	1	1
21	2	1	4	4	5	3	5	1	3	4	5	3	4	5	5	4	5	1	3	4	3	3	5	3	4	3	4	2	5	4	4	4	2	2	3	2	4	2	2	3	2	2	4	3	2	4	3	2	2
21	1	1	5	4	3	2	2	1	3	5	1	2	2	4	5	4	5	1	1	5	4	4	6	1	3	4	1	1	6	1	3	6	6	1	5	1	5	1	1	1	1	1	3	2	1	5	1	1	1
17	1	1	6	6	6	6	6	6	6	6	6	6	6	6	6	5	5	6	5	6	5	6	5	6	5	6	5	6	5	6	5	6	5	1	1	4	3	3	4	3	2	1	3	4	5	4	3	2	1
20	1	1	5	2	4	3	2	1	3	3	3	3	3	3	3	3	3	3	3	5	3	4	4	3	3	3	4	3	2	3	5	4	4	1	3	3	3	2	2	2	2	3	3	3	3	3	3	2	3
19	1	1	3	2	5	2	5	2	3	2	2	2	1	2	5	2	5	1	4	6	2	3	6	5	5	1	6	3	4	3	4	5	2	2	4	1	4	2	2	2	2	2	3	3	4	4	2	2	3
20	2	2	3	4	3	3	3	1	2	4	3	1	1	3	4	1	2	1	2	5	4	3	3	5	5	2	1	1	5	5	5	3	3	1	5	1	5	1	1	1	1	1	5	5	4	3	1	1	1
20	2	1	4	4	4	3	3	1	4	4	3	3	4	5	4	3	3	2	4	5	3	4	2	4	5	3	3	3	4	3	3	3	3	3	3	3	3	3	3	3	3	3	3	3	1	3	3	3	3
20	1	1	4	4	2	3	6	1	5	5	4	6	6	4	4	5	4	4	1	3	2	6	4	4	3	4	4	4	4	1	4	5	5	5	1	3	3	5	5	5	5	3	3	1	1	3	5	3	5
20	1	1	3	1	6	3	2	4	5	4	4	6	5	6	6	6	4	2	5	5	4	6	6	4	6	6	5	6	6	4	6	6	4	3	3	5	2	3	3	3	3	3	1	1	1	1	5	5	5
20	1	1	4	4	4	1	3	1	4	5	3	2	6	6	4	3	6	1	5	6	2	6	6	6	6	4	2	2	6	2	4	5	5	2	4	2	4	2	1	1	3	3	3	3	2	3	3	1	2
20	1	1	2	4	6	4	4	1	1	6	6	5	4	5	4	5	4	1	4	4	3	6	6	3	4	2	3	3	4	1	5	6	4	1	5	1	5	1	1	1	3	1	3	5	1	3	5	3	4
20	1	3	5	5	3	5	6	1	4	5	4	4	3	3	3	3	3	1	3	4	3	2	4	4	4	6	6	1	5	1	4	3	6	5	1	5	1	5	5	5	5	5	1	1	1	5	1	1	1
19	2	1	6	6	1	1	6	1	4	4	1	6	4	4	4	1	5	4	3	6	1	6	6	3	5	3	5	2	6	1	5	5	5	1	5	1	5	1	1	1	1	1	5	5	5	4	1	1	1
21	1	1	4	5	3	3	3	3	3	3	3	5	5	2	3	4	3	3	5	5	4	4	5	5	5	5	5	2	6	5	5	4	2	1	5	1	5	1	1	1	1	1	5	5	5	5	1	1	1
20	2	1	4	4	3	1	5	1	5	5	3	3	5	5	5	5	5	2	3	4	1	6	5	6	6	3	3	2	4	1	5	5	1	1	5	1	5	1	1	1	1	1	5	5	5	5	1	1	1
21	1	1	4	5	3	1	1	1	1	6	3	1	5	6	5	3	6	5	1	5	3	5	6	5	3	2	3	3	3	2	5	5	3	2	3	2	3	2	2	2	3	2	3	3	2	3	3	3	3
19	1	1	4	5	2	3	4	1	5	5	2	3	3	3	5	3	2	3	3	2	4	4	6	3	5	4	2	5	3	3	5	4	4	3	2	5	2	3	4	2	2	4	2	1	1	2	5	3	2
20	1	2	4	5	2	2	3	1	4	5	3	1	4	5	6	4	4	1	4	3	3	5	6	5	5	3	1	1	6	2	4	4	1	1	5	1	5	1	1	1	1	1	5	5	5	5	1	1	1
20	2	1	6	6	4	3	6	3	4	4	5	5	6	6	6	5	5	3	4	5	4	6	6	5	5	4	4	3	6	6	6	4	5	1	5	1	5	1	1	1	1	2	4	5	5	5	3	1	1
23	1	1	6	5	6	5	6	6	5	5	4	5	6	6	6	6	5	5	5	6	5	6	5	5	5	5	5	5	6	3	4	5	5	3	3	3	3	3	3	3	3	2	4	2	1	3	2	2	2
19	2	2	4	5	4	3	2	1	3	4	3	3	4	4	4	3	4	1	2	5	4	5	5	4	3	4	5	2	2	4	4	4	4	1	5	1	5	1	1	1	1	1	5	4	5	5	1	1	1
20	2	1	5	5	1	1	4	1	3	5	5	3	5	6	4	5	5	1	4	5	3	6	6	6	5	4	5	4	6	4	5	5	5	3	2	3	2	2	4	2	3	2	3	2	1	2	3	2	3
20	1	1	4	1	4	4	3	5	5	5	2	3	5	2	3	4	5	4	5	6	6	5	6	4	5	4	2	5	5	2	6	5	6	3	4	3	4	2	2	3	2	2	3	1	3	3	5	5	5
21	2	1	5	4	5	5	5	4	4	5	5	5	5	5	5	5	5	5	5	6	6	6	6	6	6	6	4	3	6	2	4	4	5	3	2	3	3	3	4	3	3	3	3	2	1	3	5	3	5
19	1	1	6	6	6	6	6	1	6	6	6	6	6	6	6	6	6	1	1	3	3	6	6	1	1	4	6	1	1	1	6	6	6	3	3	3	3	3	3	3	3	1	3	3	3	3	3	1	3
23	1	1	5	5	5	1	5	1	5	5	5	5	1	5	5	5	5	1	5	5	3	5	5	6	6	3	3	2	6	3	4	5	3	2	4	2	4	2	2	2	2	4	2	2	3	2	4	2	2
18	2	1	4	4	2	2	2	1	2	5	2	2	1	2	4	2	3	1	3	3	2	5	3	3	6	5	4	3	6	3	3	6	6	2	4	2	4	2	2	2	2	2	2	2	1	4	3	2	2
22	1	1	4	4	3	3	2	2	4	4	3	4	2	5	1	3	3	2	4	5	4	4	4	3	3	4	5	2	5	3	3	5	3	2	4	2	4	2	2	2	2	2	3	4	3	3	3	3	3
20	1	1	4	5	2	4	4	1	3	4	4	4	3	4	5	4	5	2	5	5	4	4	6	5	4	5	5	2	6	2	4	4	4	1	5	1	4	1	1	1	1	2	3	3	2	3	3	2	3
21	2	1	5	5	4	3	6	1	5	4	4	2	5	6	3	6	3	3	4	5	3	6	6	6	4	5	2	2	5	2	4	2	3	1	5	1	5	1	1	1	1	1	5	5	1	5	2	1	2
19	1	2	6	6	1	1	4	1	4	5	1	3	5	5	6	3	5	4	5	4	3	5	6	6	5	5	4	2	5	4	4	4	5	2	4	2	4	2	2	2	2	2	3	4	5	5	1	1	1
21	1	1	2	3	4	5	6	1	3	5	1	6	6	4	5	3	5	1	5	6	5	5	6	5	6	3	5	5	4	6	6	6	6	3	3	2	4	1	1	4	4	3	1	2	2	3	5	3	5
19	2	1	3	6	6	1	6	1	6	6	6	3	6	6	6	6	6	1	5	6	3	6	6	6	6	3	3	2	6	6	4	6	5	1	5	1	5	1	1	1	1	1	5	5	2	3	3	1	3
19	2	1	3	1	3	2	3	3	3	3	3	4	4	3	5	4	4	3	3	6	5	5	6	4	6	4	4	3	4	4	5	5	5	3	3	2	4	2	2	2	2	3	3	2	2	3	3	2	2
20	2	1	5	5	4	3	6	1	4	6	5	5	5	5	5	5	5	1	4	5	4	6	6	6	5	2	6	3	6	3	5	5	5	1	4	1	5	1	1	1	1	1	5	5	3	5	2	1	1
19	2	1	3	3	1	1	3	1	3	1	1	1	3	3	4	4	1	1	2	5	4	3	6	6	6	2	2	2	6	2	4	5	4	2	4	1	5	1	1	1	1	1	5	2	1	1	4	3	3
20	2	1	5	5	5	2	2	1	5	5	5	2	2	5	5	5	5	2	5	5	2	4	6	5	5	2	2	1	2	3	3	5	3	1	5	2	4	1	1	1	1	1	3	5	5	5	2	1	1
21	1	1	6	6	6	6	6	1	6	6	6	6	6	6	6	6	6	2	6	6	6	6	6	6	6	6	6	6	6	6	6	6	6	3	3	3	3	3	2	3	3	3	3	1	1	1	5	5	5
18	2	1	4	3	3	3	5	1	3	2	3	3	3	4	3	5	3	2	4	5	3	5	5	5	5	4	3	3	5	3	3	3	5	2	3	1	3	1	1	1	1	3	3	3	2	3	3	3	3
19	2	1	5	5	4	4	6	1	4	5	3	3	4	5	4	4	3	2	4	4	4	5	6	5	5	4	6	2	3	2	5	4	5	3	4	2	4	2	2	2	2	2	4	4	3	4	2	2	3
19	2	2	2	3	3	1	6	1	5	5	4	1	3	5	2	4	5	1	4	6	4	4	3	4	4	5	2	2	6	6	4	4	4	1	5	1	5	1	1	1	1	1	5	5	4	5	1	1	1
20	2	1	4	3	3	2	4	1	4	4	4	2	5	6	5	4	6	1	2	6	3	6	6	5	6	4	3	1	3	6	5	2	3	1	5	1	5	1	1	1	1	1	5	3	4	4	1	1	1
21	2	1	6	5	4	5	5	1	3	5	5	2	3	4	5	5	6	1	5	6	2	5	6	6	6	4	6	1	6	6	6	6	6	1	5	4	5	1	1	1	1	1	5	3	2	2	3	1	1
19	2	1	2	3	2	2	3	1	3	3	3	2	3	3	4	3	4	1	3	3	3	5	5	5	5	4	4	3	5	2	3	4	3	3	4	2	4	2	2	2	2	2	4	4	4	3	2	2	2
19	2	1	4	4	1	1	4	1	4	4	3	1	4	5	4	3	5	3	4	5	4	5	6	5	4	2	2	5	6	2	3	3	4	3	3	1	5	1	1	1	1	1	4	4	1	5	1	1	4
20	2	2	3	2	1	1	1	1	1	3	1	2	1	1	3	1	1	2	3	3	2	5	6	6	6	4	4	1	5	5	4	6	5	1	5	1	5	1	1	1	1	1	5	4	5	5	2	1	1
21	2	1	5	5	3	1	4	1	4	4	2	1	4	2	1	2	3	1	2	5	1	5	6	6	5	2	2	1	4	2	4	5	4	4	2	2	4	1	2	2	1	2	4	4	2	4	3	1	1
20	1	1	4	1	4	3	4	1	3	5	5	5	6	6	5	5	5	4	5	5	5	6	6	6	6	6	6	2	4	6	3	4	6	1	3	2	2	1	1	1	1	1	2	3	1	4	4	2	2
19	2	1	2	2	1	1	1	1	4	4	2	2	2	3	1	2	1	1	1	4	4	5	6	3	5	3	3	3	5	4	5	5	5	3	3	3	3	3	2	2	2	2	3	3	3	3	3	3	2
19	2	1	5	5	5	5	5	1	5	5	5	5	5	5	4	4	4	5	5	5	4	5	5	5	5	4	5	4	5	4	5	4	5	2	5	2	5	1	1	1	1	1	3	5	5	5	1	1	1
20	2	1	4	4	1	3	3	1	3	4	4	4	3	4	4	3	3	2	4	4	3	4	4	4	4	3	3	3	3	2	3	4	4	3	3	3	4	2	2	2	2	4	3	3	3	2	3	2	2
23	1	1	3	4	2	2	2	1	2	4	4	2	5	3	5	3	4	2	1	5	2	5	2	4	4	3	4	3	5	2	3	4	4	1	4	2	5	1	1	2	1	1	3	3	4	4	2	1	1
20	1	1	4	4	5	1	3	1	5	5	5	2	4	5	6	5	5	1	5	6	4	5	6	5	5	4	5	2	5	2	5	5	6	2	3	2	4	2	2	3	2	3	3	3	2	4	3	3	3
20	2	3	5	5	4	3	4	2	4	5	4	3	4	6	5	5	5	1	4	5	5	4	4	6	5	2	4	1	3	4	3	3	2	2	4	1	5	1	1	1	1	1	5	4	5	5	1	1	1
21	1	1	4	4	4	2	5	1	5	5	5	3	4	5	2	4	5	1	2	5	3	6	5	6	6	6	5	3	6	1	4	5	5	2	4	1	5	1	1	1	1	1	5	1	1	3	3	3	3
20	2	1	5	5	3	3	5	1	3	4	6	4	6	6	4	3	3	1	4	5	3	6	6	3	5	3	5	4	5	2	5	3	5	3	4	4	4	1	1	1	1	3	3	2	1	2	3	1	1
21	1	1	5	4	4	3	5	1	5	5	3	4	1	4	2	5	4	3	5	6	5	4	6	4	5	5	5	1	5	1	6	4	6	5	1	4	1	5	4	4	2	4	1	1	1	1	5	5	5
21	1	2	5	5	5	3	4	1	5	6	4	3	5	5	4	3	5	3	6	6	3	5	6	6	6	4	2	1	6	3	3	5	1	1	1	1	5	1	1	1	1	1	4	3	4	2	5	1	2
20	2	3	5	5	3	1	2	1	2	4	2	1	4	4	5	2	5	1	2	6	2	6	6	4	4	2	1	1	5	1	2	2	1	1	5	1	5	1	1	1	1	1	5	5	5	5	1	1	1
22	2	1	2	2	2	3	6	2	5	4	6	2	6	6	2	2	3	1	5	6	5	6	6	5	6	2	5	5	5	3	6	3	6	4	3	3	2	4	4	3	3	3	2	1	1	1	5	5	5
22	1	3	2	2	5	2	4	1	4	5	5	2	5	5	6	5	6	1	4	6	3	6	6	5	6	4	1	3	6	1	2	6	2	1	5	1	5	1	1	2	5	1	3	5	4	4	1	1	1
21	1	1	6	3	2	2	4	1	2	3	2	1	4	5	4	3	4	1	3	2	1	4	4	3	4	3	4	3	3	2	2	3	6	1	5	3	4	2	1	1	1	2	3	2	1	2	2	4	4
19	2	3	4	4	2	3	5	4	5	2	4	3	4	5	3	3	3	3	4	5	5	5	3	5	6	2	4	3	3	4	5	5	4	3	3	2	3	2	2	2	2	2	3	3	3	5	5	2	3
20	2	1	3	4	3	3	4	2	3	4	4	4	5	6	5	4	4	4	3	6	5	6	5	5	5	4	4	2	6	2	3	5	2	2	4	2	3	2	2	2	2	3	3	4	3	4	2	2	2
20	1	1	5	5	3	3	4	3	5	6	6	3	3	5	2	2	5	1	5	4	5	6	4	3	5	2	4	2	2	2	5	5	5	1	4	2	4	1	1	1	1	2	4	2	1	1	4	3	3
21	2	1	3	4	4	4	6	2	3	4	5	3	4	4	3	4	5	3	4	6	5	5	6	6	6	4	3	2	6	5	4	4	6	3	3	2	3	2	4	4	4	3	3	2	1	2	5	3	3
20岁	2	1	4	4	3	3	3	1	4	6	5	3	6	6	5	3	4	1	3	4	3	6	6	4	6	3	5	2	6	3	6	4	6	2	4	3	4	2	3	3	2	3	3	4	2	4	3	2	2
24	1	1	4	3	2	3	3	2	2	5	4	4	4	4	5	5	4	2	2	4	4	5	6	4	6	4	5	4	6	3	4	4	3	3	3	5	5	1	1	3	1	3	3	4	2	4	3	3	2
19	1	1	5	4	4	2	4	1	5	4	5	2	3	4	4	5	4	1	5	5	3	4	6	3	5	3	2	2	4	3	5	6	5	3	3	2	3	3	3	3	3	2	4	2	1	2	4	4	5
24	1	1	5	5	5	5	5	5	5	5	5	4	5	5	5	6	5	3	2	5	2	5	5	5	4	3	5	2	6	5	5	5	5	2	4	2	4	2	2	2	2	2	3	4	2	4	3	2	3
22	2	4	3	6	2	2	3	1	4	6	2	1	6	5	5	5	4	2	3	4	2	4	6	5	6	2	5	2	6	2	2	4	4	3	3	4	4	1	1	1	2	2	3	2	3	4	2	1	2
21	1	1	6	6	5	5	5	4	6	6	4	2	4	5	2	4	4	3	5	4	5	6	6	6	6	5	5	2	5	2	5	4	5	3	4	4	4	1	1	1	1	2	3	2	2	2	3	1	1
19	1	1	4	4	4	4	4	4	4	6	6	6	5	4	6	5	4	2	2	4	6	6	5	4	5	3	4	3	6	4	5	5	5	2	4	1	4	1	2	1	1	1	4	2	2	4	3	3	3
20	2	1	1	4	4	4	5	3	5	5	4	3	4	4	4	4	5	2	3	4	4	5	5	3	4	3	3	5	5	2	4	4	5	4	1	4	1	1	3	3	4	2	3	2	2	3	3	3	5
20	2	1	4	3	3	4	3	5	6	4	3	3	4	3	3	3	3	3	3	3	3	3	3	3	3	3	3	3	3	3	3	3	3	2	2	2	3	3	2	3	2	3	3	3	3	3	3	3	3
20	2	1	4	4	3	3	5	2	3	3	3	3	5	5	4	4	4	3	3	5	4	5	6	5	4	3	5	3	6	4	4	3	4	3	3	3	3	3	3	3	3	3	3	3	3	3	3	3	3
20	2	1	2	4	3	3	4	3	4	3	3	4	3	4	3	3	4	3	4	6	4	6	6	5	6	4	5	4	6	4	4	4	5	3	2	3	2	3	3	3	2	2	4	2	1	2	2	4	3
20	2	1	1	6	2	1	1	1	2	1	1	1	1	1	1	1	1	1	3	6	6	6	6	6	5	1	2	1	4	3	5	4	3	3	3	2	4	2	2	2	2	2	3	4	3	4	2	2	2
21	2	1	4	3	5	2	2	5	4	2	3	5	4	3	2	3	3	4	4	4	6	6	5	5	5	3	2	3	5	6	4	5	5	3	3	2	4	1	2	2	1	2	3	4	1	4	4	2	1
19	2	3	4	3	4	3	4	4	4	5	3	3	4	5	5	5	5	5	4	6	4	6	6	6	6	2	3	1	3	2	4	5	4	1	5	1	5	1	1	1	1	1	5	5	5	5	1	1	1
21	2	1	1	4	2	1	1	1	2	2	1	1	1	2	2	2	1	1	2	5	5	5	6	5	4	3	2	3	4	4	3	3	4	3	3	3	4	2	2	2	3	3	3	4	2	4	4	2	1
19岁	2	1	3	4	4	4	5	1	4	5	4	4	5	5	4	4	4	4	5	5	3	5	4	6	6	5	4	2	5	6	4	4	4	2	4	3	4	2	2	2	3	2	3	4	1	1	4	1	3
21	2	1	6	6	4	4	6	1	5	6	5	3	6	6	6	6	6	1	4	3	3	6	6	6	6	3	3	1	6	3	6	4	5	1	5	1	5	1	1	1	1	1	5	5	1	5	1	1	3
20	2	1	4	4	4	4	5	1	4	4	4	4	5	5	4	6	4	4	3	5	5	5	6	4	6	4	5	3	3	3	4	4	4	3	3	3	3	3	3	3	3	3	3	3	3	3	3	3	3
21	2	1	4	4	4	4	4	4	4	4	4	4	4	4	4	4	4	4	2	6	4	6	6	6	6	5	3	1	5	6	6	5	4	1	4	5	4	1	1	1	1	2	2	5	5	5	1	1	1
20	2	1	1	2	3	2	5	2	4	3	3	3	4	4	3	3	3	2	3	6	3	5	4	4	4	4	4	3	3	4	4	4	4	3	3	3	2	3	3	3	3	3	3	3	1	2	5	3	3
20	2	1	2	2	2	2	2	2	2	2	2	2	2	2	2	2	2	2	4	4	4	4	4	3	4	4	4	3	5	3	5	4	4	3	3	3	3	3	3	3	3	3	3	3	3	3	3	3	3
22	2	1	1	2	3	1	1	1	3	2	1	4	1	1	1	1	1	1	5	5	5	6	6	4	6	4	5	3	6	3	2	5	5	3	3	3	4	3	2	2	2	4	3	3	2	2	4	2	3
20	2	1	4	2	5	4	1	5	5	5	5	5	5	4	4	5	4	5	3	5	5	6	5	5	6	5	6	6	5	4	5	5	5	4	2	4	4	4	4	4	3	3	4	4	4	4	4	4	4
20	2	1	4	5	3	3	2	2	4	4	2	4	3	5	3	4	3	3	1	6	1	1	6	6	6	1	1	1	1	1	6	1	1	1	5	1	5	1	1	1	1	1	5	5	5	5	1	1	1
20	2	1	4	2	2	2	1	4	3	4	3	4	4	2	2	4	2	2	5	5	3	5	4	6	5	1	5	2	6	6	1	5	6	3	3	3	3	3	3	3	3	3	3	3	1	1	3	3	3
20	2	1	5	3	4	2	4	2	4	2	2	3	2	2	3	3	3	3	4	5	5	5	5	3	5	2	3	2	4	4	4	4	3	2	4	1	4	1	1	1	2	2	3	4	3	3	2	1	1
20	2	1	3	4	3	4	4	3	4	4	5	3	5	4	3	4	4	3	4	4	5	5	5	4	5	4	5	3	5	3	4	4	5	3	4	3	4	2	2	2	2	3	3	3	1	2	3	3	2
21	2	1	4	3	2	2	6	1	1	2	2	2	3	3	1	3	2	1	4	4	4	4	4	4	4	5	4	3	4	3	5	4	3	2	4	3	4	1	2	2	2	3	3	3	2	3	3	3	2
21	2	1	3	4	2	5	5	1	2	4	5	1	2	4	1	3	2	1	3	5	6	5	2	4	5	4	6	1	3	2	5	5	5	1	3	2	4	1	1	2	1	2	3	3	2	3	3	2	2
20	2	1	4	4	2	4	5	1	2	3	4	2	5	5	5	4	4	2	3	5	4	6	6	5	5	5	3	2	5	2	4	5	6	3	3	3	4	2	2	3	2	4	2	3	2	4	3	2	2
21	2	1	4	2	3	3	6	1	2	3	3	1	5	4	2	2	3	1	4	5	5	6	6	2	4	4	4	4	6	4	4	4	6	5	1	4	1	5	5	3	3	5	1	1	1	2	3	2	5
22	2	1	3	1	1	2	1	1	2	1	1	1	1	2	1	2	1	1	4	4	3	5	6	4	4	5	3	2	3	3	4	4	3	2	4	2	4	1	1	1	1	2	3	3	3	4	2	2	2
21	2	1	3	2	3	2	1	3	1	2	1	2	1	1	1	2	1	1	3	4	2	5	5	4	4	3	4	1	5	4	4	4	5	1	4	1	5	1	1	1	1	3	3	5	4	2	3	1	1
20	2	1	4	6	4	3	6	3	2	6	6	5	6	6	5	5	5	5	3	5	4	6	6	6	6	3	6	1	6	1	5	3	4	1	5	1	5	1	1	1	1	1	3	5	5	5	1	1	1
20	2	3	5	5	4	4	4	4	4	3	1	3	1	1	4	4	4	3	4	2	3	4	5	6	6	1	4	1	1	1	1	5	2	1	5	1	5	1	1	1	1	1	5	5	5	5	1	1	1
21	2	1	3	4	5	3	2	2	5	3	2	1	2	5	3	2	2	1	2	4	3	5	5	3	4	3	2	3	6	2	3	5	5	3	3	3	5	1	3	3	3	1	3	5	1	3	5	2	3
17	2	3	4	4	2	3	6	4	5	5	5	3	5	5	4	5	4	3	2	4	3	3	3	5	5	3	6	3	3	2	2	4	1	1	5	2	4	1	1	1	1	1	3	3	5	5	2	3	1
20	2	1	5	5	3	4	5	2	3	4	5	4	5	5	4	5	4	2	2	5	4	4	5	3	4	4	3	3	3	3	3	4	4	3	3	4	3	3	2	2	2	2	3	3	1	4	2	2	3
22	2	1	2	3	3	2	4	3	2	2	2	2	2	2	2	2	2	1	3	5	5	6	6	5	5	3	3	4	3	3	4	4	5	3	2	4	3	2	2	2	2	3	2	2	1	2	3	2	2
21	2	1	3	4	6	3	4	2	2	4	3	5	3	3	6	2	2	4	3	5	3	3	5	6	4	6	4	3	3	3	4	4	6	3	3	4	4	2	2	3	2	3	3	3	1	3	3	3	3
21	2	2	3	3	5	3	6	3	5	3	5	3	5	6	6	3	4	2	2	5	3	4	5	6	4	2	2	2	2	3	4	4	3	3	3	2	4	2	1	2	1	3	3	3	4	4	3	2	2
20	2	1	5	5	3	3	4	2	4	4	4	3	3	5	4	4	5	3	4	5	3	4	5	5	5	4	5	3	4	4	4	4	5	3	3	4	2	2	2	2	2	3	3	3	1	3	3	2	2
21	2	1	1	3	4	4	6	2	3	4	4	4	5	5	2	5	1	1	2	5	3	5	6	4	5	2	5	3	6	3	5	5	5	1	3	2	4	1	1	1	1	1	3	2	1	2	5	2	1
21	2	1	1	3	2	2	6	2	5	6	5	6	6	6	4	5	3	1	5	5	4	6	6	6	6	4	3	2	6	4	5	6	5	1	5	2	5	1	1	1	1	2	2	5	3	5	1	1	1
20岁	2	1	3	3	1	2	4	3	2	4	4	2	4	6	3	4	5	1	3	3	4	4	4	3	4	4	4	3	3	5	3	4	4	3	2	3	3	3	4	3	3	3	3	2	1	2	4	3	3
21	2	1	2	1	2	2	2	1	2	2	1	2	1	1	3	1	2	1	4	4	5	5	6	4	4	3	4	4	5	3	4	4	5	3	3	4	3	2	2	3	2	4	3	3	2	2	4	2	2
20	2	1	2	1	3	2	6	4	3	5	6	3	5	5	2	5	5	1	5	4	3	5	6	4	5	4	5	3	6	2	5	4	6	4	1	4	2	2	2	3	2	4	1	1	1	1	5	2	2
20	2	1	3	4	2	2	4	1	5	6	5	4	5	4	5	4	3	1	3	5	4	6	6	5	6	3	4	2	5	3	5	4	5	1	5	3	4	1	1	2	2	2	4	4	2	3	2	1	3
22	2	1	4	4	4	4	4	1	4	5	5	4	6	6	4	5	4	5	5	5	4	6	6	6	6	5	6	3	3	3	5	3	5	3	4	3	4	2	2	2	2	3	3	2	1	2	4	2	2
22	2	1	2	1	4	4	2	2	3	2	2	2	1	1	1	2	2	1	3	6	5	5	6	2	6	4	5	4	6	3	5	5	5	3	3	4	3	2	2	2	2	3	3	3	2	2	4	3	3
20	2	1	6	6	3	3	6	1	2	6	5	3	6	5	5	4	4	2	4	4	3	6	6	6	4	3	6	3	4	4	4	3	3	2	4	3	4	2	2	3	2	3	3	2	1	1	4	2	2
22	2	1	4	4	4	4	4	3	3	5	5	3	5	5	5	4	5	3	3	5	5	5	6	4	5	3	3	2	3	3	3	3	4	2	4	3	4	1	1	2	2	3	3	3	3	3	3	2	2
21	2	1	4	3	2	2	6	1	3	4	6	2	6	6	4	6	5	1	3	5	4	6	6	5	5	4	2	4	6	4	5	5	4	3	3	4	3	3	3	2	2	3	3	2	1	2	3	3	3
21	2	1	5	5	6	4	5	2	5	5	5	5	5	5	5	5	5	2	5	6	4	5	5	6	6	4	4	2	3	4	4	6	6	2	3	3	3	3	3	3	3	3	3	3	3	1	2	3	3
21	2	1	2	4	6	1	1	1	5	5	1	1	1	6	6	6	6	1	2	6	1	6	6	6	6	5	1	1	6	1	6	3	6	1	5	1	5	1	1	1	3	1	5	4	3	5	1	1	1
20	2	1	4	4	3	4	5	2	2	4	3	3	4	4	4	4	4	4	3	4	4	6	6	5	6	4	5	2	4	4	4	4	6	2	2	3	4	1	1	1	1	1	1	3	1	1	2	1	1
20	2	1	4	3	3	3	5	2	5	5	6	5	5	5	5	5	5	5	4	6	4	6	5	4	4	5	3	2	2	2	4	5	3	1	5	2	4	1	1	1	1	3	3	3	1	3	4	1	1
23	1	1	2	5	2	2	3	2	5	5	5	2	5	5	2	5	2	2	3	5	2	5	5	5	5	3	3	2	2	5	4	5	5	2	4	2	4	2	2	2	2	2	3	4	2	4	2	2	2
23	1	1	4	4	4	5	5	4	4	4	4	4	4	4	4	4	4	4	4	4	4	4	4	4	4	4	4	4	4	4	4	4	4	4	4	4	4	4	4	4	4	4	4	4	4	4	4	3	3
21	1	3	5	4	4	4	6	2	3	4	3	4	3	3	4	4	4	2	4	4	4	6	5	6	6	3	4	1	4	3	4	4	5	1	5	1	4	1	1	1	1	1	4	5	5	4	1	1	1
22	1	1	6	3	6	4	4	6	6	6	1	6	6	1	1	1	6	2	4	6	6	6	6	6	6	6	4	6	6	6	6	6	6	2	3	4	3	3	3	2	2	1	3	1	3	3	5	4	4
21	2	1	6	6	5	3	4	1	1	1	1	1	2	2	4	6	3	6	2	5	4	2	6	6	6	2	2	1	2	1	1	4	1	1	5	1	5	1	1	1	1	1	5	5	5	5	1	1	1
20	1	1	3	2	5	2	2	5	4	2	1	5	1	1	2	1	1	3	3	5	5	5	5	5	4	3	5	3	5	3	4	4	5	2	2	2	2	2	2	2	2	1	4	1	2	3	2	2	2
20	2	1	4	4	3	3	4	1	2	4	4	4	5	5	4	5	4	3	4	5	4	6	6	6	6	4	4	2	5	5	5	5	5	1	5	1	5	1	1	1	1	1	4	5	5	5	1	1	1
20	2	1	6	6	4	3	3	1	6	4	3	2	6	6	5	3	2	2	2	4	4	5	6	6	6	2	2	1	3	2	3	3	4	1	5	1	5	1	1	1	1	1	5	5	5	5	1	1	2
21	1	1	4	4	4	4	4	2	4	4	5	5	5	5	5	5	5	4	4	5	4	5	5	5	5	4	2	3	5	2	5	5	5	3	3	3	3	3	3	3	3	3	3	2	2	2	3	3	3
20	1	1	2	2	2	1	1	3	2	1	2	1	2	2	2	2	1	1	4	5	4	4	5	4	6	3	4	5	6	3	5	1	5	3	4	3	4	3	3	3	2	4	3	2	5	3	4	4	4
20	2	1	3	3	3	3	2	1	3	3	3	3	3	3	3	3	3	3	1	5	3	3	3	3	4	3	3	1	3	3	3	3	3	1	5	1	5	1	1	1	1	1	5	5	5	5	1	1	1
21	1	1	2	2	2	3	3	1	2	2	2	2	2	3	2	2	2	2	2	6	4	6	4	6	5	2	6	3	3	2	3	6	4	1	5	1	5	1	1	1	1	1	4	4	3	5	1	1	1
20	1	3	4	5	4	4	4	1	4	4	4	4	4	4	5	3	4	1	3	4	3	4	5	3	4	3	4	1	3	3	5	4	4	1	5	1	5	1	1	1	1	1	5	5	5	5	1	1	1
22	2	1	2	3	3	2	4	1	1	2	2	5	4	2	3	3	4	4	4	6	3	4	6	6	4	4	5	4	6	4	3	5	4	3	3	3	2	2	2	2	2	3	3	3	2	3	3	3	3
22	1	1	4	4	4	4	4	5	2	4	3	5	4	5	4	5	6	4	4	6	6	6	6	6	6	4	4	3	6	4	6	6	6	1	4	1	5	1	1	1	1	1	4	1	1	1	5	4	3
22	2	1	5	6	4	3	4	2	4	6	5	5	6	6	5	5	5	2	3	5	4	6	5	5	4	3	3	1	6	3	5	4	4	1	4	1	5	1	1	1	1	1	3	4	5	5	1	1	1
20	2	1	5	2	2	1	3	1	2	6	4	2	5	5	6	3	2	1	3	4	2	6	6	3	3	3	4	2	2	3	4	4	4	3	4	1	4	1	1	1	1	1	4	5	4	4	4	1	1
19	1	1	4	4	2	2	3	1	4	4	3	2	3	4	4	3	3	1	5	3	2	5	5	6	5	2	2	2	2	4	3	2	2	2	4	1	4	1	1	1	1	1	4	3	3	3	1	3	2
19	2	1	3	3	1	1	1	4	2	3	1	4	1	1	1	1	1	3	6	6	6	6	6	6	6	6	4	4	6	6	5	5	5	2	4	2	4	2	2	2	4	5	2	4	3	3	1	1	1
22	1	1	3	4	2	2	5	1	3	5	5	3	5	6	4	5	3	3	3	3	2	4	3	4	4	6	6	4	5	3	4	6	3	2	4	2	2	2	2	2	2	2	3	3	1	3	4	2	2
19	2	1	2	3	1	1	3	1	1	3	3	2	2	2	2	3	2	2	2	4	5	5	5	4	5	3	3	2	4	2	4	5	5	3	3	2	3	2	2	2	2	3	3	3	1	4	3	3	3
18	2	1	2	1	3	3	3	2	4	5	5	5	5	6	4	6	4	1	3	4	3	4	6	5	5	5	6	1	3	1	4	5	6	3	3	3	3	1	1	1	1	3	3	3	3	3	3	1	1
19	2	1	4	4	2	1	4	1	4	5	4	5	6	5	4	5	5	1	2	5	4	5	5	4	3	3	3	2	4	3	4	5	4	1	4	3	4	2	1	3	2	1	5	4	1	3	3	2	1
20	2	1	3	3	2	2	3	1	2	3	3	3	4	5	3	3	2	1	3	5	4	6	5	2	5	2	3	2	3	2	5	4	3	1	4	1	5	1	1	1	1	1	5	4	2	5	4	1	2
21	1	1	3	3	5	4	4	1	5	4	5	4	5	6	6	6	5	3	4	6	5	5	1	5	5	5	5	4	6	3	5	6	5	3	3	2	4	2	2	2	2	2	3	1	1	2	5	5	5
20	1	1	6	5	4	3	6	1	1	6	6	1	1	6	1	6	5	1	1	3	3	6	6	4	6	6	1	1	4	1	4	1	2	1	5	1	5	1	1	1	1	1	5	2	3	3	2	2	2
21	2	1	6	4	6	3	5	4	6	6	3	6	3	4	2	4	3	4	6	6	6	6	6	6	6	6	6	4	6	6	6	6	6	2	5	2	5	1	1	1	1	1	5	1	1	1	5	5	5
20	1	1	5	5	4	3	4	1	4	5	4	3	4	4	6	5	5	2	4	5	4	6	6	6	6	3	5	4	4	2	5	5	5	3	3	3	4	2	2	2	1	2	4	4	3	2	4	3	3
22	1	1	3	2	4	4	5	4	3	5	5	4	5	4	3	3	3	4	4	6	5	5	6	6	6	4	6	3	6	4	5	6	6	3	3	2	4	2	3	3	3	2	4	3	3	2	3	2	3
20	2	1	3	4	1	1	1	1	3	4	1	1	4	4	5	1	2	1	3	5	1	4	6	5	4	1	3	1	3	3	4	2	1	1	5	3	5	1	1	1	1	1	4	5	4	4	3	1	1
21	1	1	3	5	5	6	4	1	1	2	4	6	6	5	5	4	6	3	2	6	6	5	6	4	5	3	2	3	5	1	3	5	5	2	3	2	4	1	1	2	2	3	3	2	2	5	2	1	1
19	2	1	3	4	3	2	3	2	4	4	4	3	4	4	5	4	4	2	4	3	3	5	6	4	5	3	3	2	5	2	5	5	5	2	4	3	4	4	2	2	2	2	3	4	3	4	3	2	3
23	1	1	4	5	4	2	4	4	3	5	5	5	4	5	5	4	5	2	4	4	2	3	5	2	3	5	5	4	5	4	5	6	2	2	4	2	4	2	2	2	2	2	4	2	1	2	5	4	5
20	1	1	3	4	1	2	1	1	2	5	6	2	5	5	4	5	5	2	2	3	3	4	3	2	2	5	6	1	6	3	4	6	4	3	5	1	5	1	1	1	3	1	3	4	3	2	2	1	1
23	2	1	3	4	2	2	2	1	3	5	4	3	2	2	5	3	4	1	2	5	3	5	5	4	4	2	3	1	3	3	4	5	5	1	5	1	5	1	1	1	1	1	3	4	5	4	1	1	1
17	2	1	5	3	3	3	3	3	4	3	3	2	4	2	3	4	3	3	5	2	4	3	3	4	2	5	2	4	4	5	5	3	5	2	3	2	2	3	2	3	2	3	2	2	2	2	4	2	3
21	2	1	4	3	3	3	4	2	3	4	3	2	3	4	4	3	3	2	3	4	4	3	6	2	4	1	5	1	4	2	4	5	3	3	3	3	4	1	1	4	1	4	2	2	2	1	2	1	2
18	2	1	5	4	4	4	4	4	4	4	4	4	4	4	4	4	4	4	4	4	4	4	4	4	4	4	4	4	4	4	4	4	4	3	4	3	3	3	3	3	3	3	3	3	2	2	2	2	2
20	1	1	4	5	4	3	5	5	1	6	6	6	4	5	5	5	5	5	1	3	1	6	6	3	3	1	3	1	6	2	3	3	3	1	5	2	4	1	1	1	1	1	3	4	1	4	5	5	5
20	2	1	4	3	1	3	4	1	5	5	5	2	6	5	5	5	4	1	3	4	4	2	4	5	4	4	4	1	4	3	3	1	1	1	5	1	5	1	1	1	1	1	5	5	5	5	5	1	1
21	2	1	5	4	3	3	2	1	3	5	5	1	2	2	3	3	4	1	5	6	3	6	6	5	6	3	6	1	4	3	3	5	5	1	5	1	5	1	1	1	1	1	5	5	4	4	4	1	1
19	1	1	3	5	2	2	3	4	4	4	5	3	3	3	4	5	5	3	3	5	3	6	6	5	3	4	4	1	3	1	1	4	4	1	5	1	5	1	1	1	1	1	5	5	3	5	1	1	1
21	2	3	4	5	2	2	5	1	3	6	5	3	5	5	6	5	5	1	1	6	4	6	4	4	4	2	1	1	5	1	3	5	2	1	5	1	5	1	1	1	1	1	5	5	5	5	1	1	1
19	2	1	5	5	3	4	4	1	3	4	3	3	4	3	3	3	3	3	3	3	2	4	5	4	5	4	4	1	5	2	3	5	3	1	5	1	5	1	1	1	1	1	5	5	5	5	1	1	1
21	2	1	4	4	1	1	2	4	4	5	4	1	4	5	6	3	2	1	2	2	1	4	5	6	5	2	1	1	2	2	1	2	1	1	5	1	5	1	1	1	1	1	4	5	5	4	1	1	1
21	1	1	5	3	5	4	5	3	5	5	5	5	5	5	3	4	5	3	2	5	3	3	4	6	5	4	4	3	2	2	3	2	4	2	4	2	4	2	2	2	2	2	4	2	1	3	3	2	2
21	2	1	5	6	6	4	1	6	6	6	1	6	6	4	5	4	1	3	5	5	5	6	6	6	6	4	3	2	6	4	4	6	4	1	5	2	5	1	1	1	1	1	3	5	3	3	3	1	1
20	1	1	1	1	6	1	2	5	5	3	1	6	2	3	1	1	1	4	3	6	4	6	6	4	3	5	3	4	5	1	3	6	2	1	5	1	5	1	1	1	3	1	5	1	1	3	3	1	3
21	1	1	2	3	4	2	6	1	3	3	3	2	4	5	2	3	2	1	4	6	2	6	6	4	4	3	2	1	6	3	5	4	4	1	5	1	5	1	1	1	1	1	3	5	3	5	3	1	1
20	1	3	1	2	3	3	4	3	3	4	3	3	4	4	4	4	3	1	4	6	6	5	5	6	4	3	5	1	1	4	6	1	3	1	2	1	2	1	1	1	1	1	4	4	1	4	1	1	1
22	1	1	4	5	3	3	4	4	5	4	6	6	5	5	5	5	5	5	5	5	5	5	6	6	6	6	6	6	6	5	6	4	5	4	4	4	4	4	4	5	3	4	3	5	5	5	4	1	4
20	2	3	2	5	4	3	5	1	3	5	5	2	5	2	3	3	2	2	3	6	2	4	4	5	2	2	2	2	2	2	3	4	3	1	5	1	5	1	1	1	1	1	5	5	4	5	1	1	1
20	1	1	2	5	3	3	5	1	3	5	5	2	5	5	3	5	5	2	2	5	4	5	5	5	5	5	4	2	4	5	5	4	4	2	4	2	4	2	1	2	2	1	4	3	2	3	3	2	2
19	2	1	6	5	4	4	6	3	5	5	6	3	6	6	6	5	5	1	5	6	3	6	6	4	5	5	4	1	4	4	3	5	3	1	5	3	5	1	1	1	1	2	5	5	3	4	3	1	1
21	1	1	4	4	2	2	2	3	4	4	4	1	3	4	4	3	5	3	3	3	3	5	6	5	3	3	3	2	4	1	4	3	2	1	5	1	5	1	1	1	1	1	4	4	3	4	2	1	1
21	2	1	3	4	4	4	4	2	5	3	1	5	2	2	3	5	3	5	5	6	5	4	6	6	6	4	6	4	6	6	5	5	4	3	3	1	1	1	3	1	1	1	4	3	1	1	1	5	5
20	2	1	5	4	2	3	4	2	3	3	3	2	2	2	2	2	2	2	3	4	3	5	5	5	4	3	3	3	5	3	3	3	4	2	3	2	3	2	2	2	2	2	4	4	4	4	3	2	2
20	2	1	6	6	1	1	3	6	5	4	5	6	3	4	6	1	6	2	4	6	6	6	6	6	6	5	4	1	4	5	6	6	6	1	5	1	5	1	1	1	1	1	5	5	5	5	1	1	1
21	2	1	6	6	3	4	2	1	4	6	5	4	4	5	6	5	6	1	4	5	3	6	6	6	5	3	3	2	5	2	5	5	2	1	5	1	5	1	1	1	1	1	5	5	2	5	1	1	1
19	1	2	5	6	3	2	5	1	6	5	4	3	6	6	4	5	4	1	3	5	4	6	6	6	4	3	2	1	3	1	5	5	5	1	5	1	5	1	1	1	1	1	5	5	5	5	1	1	1
19	2	1	4	4	2	2	2	2	3	4	4	2	5	5	5	3	4	1	3	4	3	5	5	4	5	2	3	1	3	2	5	5	3	1	4	1	4	1	1	1	1	1	4	4	4	4	2	1	1
20	1	3	4	4	3	3	4	2	4	4	3	2	5	6	4	4	4	2	3	4	3	4	5	3	4	4	3	2	5	4	4	4	3	2	4	2	4	1	1	1	1	1	3	2	2	4	2	2	1
20	2	1	5	4	5	3	5	1	4	5	5	2	5	4	4	5	5	4	4	5	4	5	4	5	5	4	3	2	6	3	5	5	4	1	4	2	4	2	2	2	2	2	3	4	3	4	2	2	2
20	2	1	5	5	6	4	5	1	4	5	5	4	5	4	6	5	5	1	4	5	3	3	6	5	5	3	3	2	4	4	4	4	2	2	3	3	3	1	1	2	2	3	3	3	3	3	3	1	1
21	1	1	1	1	3	3	6	4	6	5	6	5	6	6	6	5	5	5	6	6	5	6	6	6	6	6	6	3	6	1	6	6	6	3	3	4	3	3	3	3	3	4	4	1	1	1	3	4	5
21	2	1	5	2	3	3	4	1	3	6	5	2	4	3	6	5	4	1	3	5	2	3	5	5	4	3	2	1	5	1	4	5	1	1	5	1	5	1	1	1	1	1	5	5	5	5	1	1	1
21	2	1	4	4	4	4	3	3	4	4	3	4	4	4	4	4	4	2	4	5	4	5	5	5	5	5	5	2	5	2	5	5	5	2	4	3	4	2	2	2	2	2	4	4	3	4	3	2	2
22	2	1	3	3	2	3	6	1	3	4	4	2	4	4	3	4	4	2	4	4	4	4	5	5	5	3	3	3	6	2	4	5	6	3	4	2	4	1	2	2	2	3	5	3	1	2	2	2	2
18	1	1	2	2	3	2	3	1	3	4	4	4	4	4	2	3	5	1	2	3	2	5	5	3	4	2	5	3	5	3	3	4	3	1	3	2	4	2	2	2	2	1	4	5	2	5	1	1	3
20	1	1	6	6	2	3	3	4	4	5	3	2	5	5	5	5	4	3	4	5	3	5	4	3	2	3	4	5	3	4	4	3	5	2	2	4	3	2	2	3	2	2	3	1	1	2	5	4	5
19	1	1	5	6	6	3	6	3	5	6	6	5	6	6	5	5	5	5	5	6	5	6	6	5	6	5	6	5	3	4	5	5	6	4	2	3	2	3	3	3	3	5	3	1	1	1	5	3	3
20	2	3	5	5	3	3	4	3	4	5	5	3	5	6	5	5	5	1	3	4	5	4	5	4	4	3	2	1	3	3	4	4	3	2	4	2	5	1	2	3	2	1	4	4	4	3	2	2	2
19	2	1	2	2	2	2	2	1	2	2	5	1	2	5	2	2	2	3	4	4	4	4	4	6	3	3	5	1	1	3	2	4	4	1	5	1	5	1	1	2	1	1	5	5	5	5	1	1	1
20	1	3	4	3	4	4	6	1	1	3	2	3	4	4	3	1	4	1	6	6	5	4	5	6	6	2	3	1	6	6	5	1	6	1	5	1	5	1	1	1	1	1	4	5	5	5	1	1	1
19	1	1	4	3	2	3	3	1	2	5	4	4	4	5	4	4	4	1	4	5	4	5	4	3	4	3	4	6	4	3	3	4	4	1	3	2	4	2	2	2	2	2	3	1	1	1	5	5	5
19	2	1	2	5	5	2	4	1	4	5	5	2	3	2	2	5	2	1	3	5	3	4	4	4	5	4	4	1	3	3	3	4	4	2	4	1	5	1	1	1	1	1	4	5	3	4	1	1	1
18	1	1	4	5	3	5	6	1	6	4	5	5	5	4	5	5	5	3	4	6	5	6	3	5	6	5	6	5	5	4	6	6	6	3	3	4	4	2	2	3	3	3	1	2	1	4	2	3	5
22	1	1	4	3	5	3	4	1	4	4	4	4	4	5	4	4	4	1	4	5	5	5	5	4	5	2	2	2	5	2	5	2	2	5	5	5	5	1	1	1	1	1	5	5	3	3	2	2	2
18	2	1	4	3	2	4	4	2	4	4	4	4	4	4	4	3	4	2	2	3	3	4	5	4	4	2	3	2	5	2	3	4	3	2	4	2	4	2	2	3	2	4	3	3	2	2	4	2	2
20	1	1	4	5	6	4	6	4	5	5	5	6	5	5	5	5	6	2	5	6	5	6	6	4	6	3	2	1	3	2	4	6	6	1	5	1	3	1	1	2	1	1	4	5	4	4	1	1	3
20	1	1	4	4	1	4	4	1	5	5	5	1	6	6	6	4	6	1	4	4	4	6	6	5	6	5	1	1	5	1	5	1	1	1	5	1	5	1	1	1	1	1	5	3	3	5	1	2	3
20	2	1	5	6	3	1	3	1	5	4	5	1	3	6	6	4	6	1	6	6	2	2	6	6	5	2	2	1	6	2	5	6	4	1	5	1	5	1	1	1	1	2	5	5	5	5	1	1	1
19	1	1	3	2	3	2	2	3	4	3	2	3	2	1	2	2	3	3	4	5	3	6	5	5	5	5	4	3	5	2	5	5	4	3	4	3	3	2	2	2	3	2	3	4	1	4	4	3	3
21	1	1	5	5	4	3	3	2	4	5	4	3	4	4	5	5	4	3	4	6	4	5	6	6	6	4	4	1	6	1	5	6	4	1	5	1	5	1	1	1	1	1	3	5	5	5	2	1	1
22	1	1	4	2	3	3	1	4	4	5	2	4	3	3	1	4	2	3	3	3	4	6	6	3	4	6	3	1	5	4	5	6	5	1	1	2	3	1	1	1	1	1	3	1	1	2	1	2	1
20	2	3	3	4	2	2	3	2	3	4	5	2	5	4	3	4	2	2	3	6	5	6	6	5	6	4	4	1	5	4	5	6	6	1	4	1	5	1	1	1	1	1	5	4	3	4	3	2	2
21	2	1	3	5	3	4	2	1	4	5	5	5	4	6	4	3	6	1	4	6	5	6	6	4	4	5	4	4	5	2	4	5	5	3	3	3	4	1	1	1	1	1	3	3	3	3	3	1	1
19	2	1	5	6	3	2	4	1	4	5	5	5	3	3	3	3	5	2	4	4	4	5	6	5	6	4	4	3	4	4	3	4	5	3	3	3	3	2	2	2	2	2	3	2	2	4	2	2	3
20	1	1	3	1	4	4	1	6	6	5	1	1	1	1	1	1	1	4	3	3	2	6	6	6	6	3	4	4	6	4	6	3	2	1	5	2	5	1	1	1	1	1	5	2	1	5	2	2	2
22	1	1	1	3	3	2	4	1	3	4	4	3	5	4	2	2	2	1	4	5	4	5	5	5	4	3	3	3	4	3	4	3	5	2	4	3	4	2	3	2	2	3	3	3	4	3	3	2	3
19	2	1	1	3	5	2	6	1	3	4	6	4	4	6	4	5	6	2	4	4	4	6	6	4	4	3	3	4	6	3	3	4	6	3	3	3	3	3	3	3	3	3	3	3	3	2	2	3	4
20	2	1	3	2	2	2	4	1	3	4	3	3	4	3	5	4	4	2	4	5	3	5	6	5	5	4	5	3	6	5	5	5	5	2	4	3	4	2	2	1	2	2	3	3	2	2	2	2	3
19	2	1	2	2	2	3	4	1	3	3	4	2	4	2	2	3	4	2	3	5	3	5	4	4	4	4	4	4	6	4	5	3	5	3	3	3	3	3	3	2	2	2	4	2	1	1	4	3	3
21	1	3	2	3	3	4	4	1	4	5	5	4	5	5	4	6	4	3	3	4	4	4	5	5	5	5	3	2	5	4	4	5	5	3	4	2	4	3	3	3	2	3	3	3	3	3	3	3	2
20	2	3	5	5	1	1	2	1	3	6	6	2	3	5	5	4	4	1	1	4	1	6	6	3	3	3	1	2	4	1	3	6	2	2	5	1	5	1	1	1	1	1	5	1	2	2	3	1	1
19	2	1	6	6	6	6	6	6	4	4	4	4	4	4	4	5	5	6	5	6	5	6	6	6	6	6	3	3	6	3	4	4	6	3	3	2	3	2	2	2	2	2	3	2	3	4	3	3	3
20	1	1	5	5	2	2	5	1	5	6	6	5	3	6	6	5	5	2	5	6	5	3	6	6	6	2	6	2	6	5	5	5	2	1	5	1	5	1	1	1	1	1	5	5	5	5	5	1	1
22	1	1	2	2	2	2	4	2	2	4	4	4	4	4	4	4	4	4	4	4	5	4	4	5	5	3	4	3	3	2	4	3	4	3	3	3	3	3	3	3	3	3	3	3	2	3	3	3	3
22	2	1	4	5	1	3	4	4	4	4	5	1	5	5	5	5	3	1	1	3	2	6	4	4	3	3	1	2	3	3	2	3	3	1	3	2	3	1	1	3	2	2	3	4	3	5	2	1	1
20	2	3	5	5	1	1	4	2	5	5	3	2	3	4	5	4	3	1	2	2	2	3	4	3	2	2	3	1	5	4	2	3	3	1	5	1	5	1	1	1	1	1	4	5	5	5	1	1	1
彭佳民	2	1	4	4	3	3	4	2	3	3	4	5	4	4	4	5	4	3	4	5	3	5	6	6	6	3	3	3	5	4	4	3	6	1	3	2	4	1	1	1	1	2	3	3	2	2	2	1	3
18	1	1	2	3	2	3	2	3	2	3	2	3	2	4	2	3	3	3	4	4	4	3	3	4	3	4	3	4	3	3	3	3	4	3	3	3	3	3	3	3	3	3	3	3	3	3	3	3	3
21	2	3	6	6	3	3	6	3	6	6	6	3	6	6	6	6	6	3	5	6	3	6	6	6	5	2	6	1	5	6	5	5	5	1	5	1	5	1	1	1	1	1	5	5	5	5	1	1	1
19	2	1	4	4	3	4	6	3	5	4	4	4	3	5	4	6	5	3	4	4	4	4	5	6	6	4	2	1	3	5	6	4	6	1	5	1	5	1	1	1	1	1	5	5	5	5	1	1	1
19	2	3	5	3	2	2	4	1	4	4	5	3	5	6	4	3	2	3	4	5	3	6	6	6	3	3	4	1	4	2	4	5	5	1	5	1	5	1	1	1	1	1	5	5	5	4	1	1	1
19	1	1	5	4	4	2	3	1	3	4	4	2	4	4	4	5	5	1	4	5	2	6	6	6	5	4	4	2	2	2	4	4	4	1	5	1	5	1	1	1	1	1	5	4	3	4	3	1	1
20	2	3	4	6	1	1	1	1	4	1	1	5	1	1	6	3	2	1	5	6	4	4	6	6	6	4	4	2	6	2	4	5	5	1	5	1	5	1	1	2	1	1	3	5	3	5	1	1	1
20	2	1	4	4	3	4	4	2	3	2	5	3	5	5	5	4	5	2	3	4	3	5	6	6	5	3	2	2	5	2	3	4	2	2	4	2	5	1	1	1	1	2	2	4	4	5	1	1	1
20	1	1	4	4	5	4	4	4	4	4	4	4	4	4	4	5	5	4	4	5	5	5	4	4	4	4	4	3	4	4	4	4	5	3	3	3	3	3	3	3	3	3	3	3	3	3	3	3	3
20	2	1	3	3	3	3	4	1	3	4	4	3	4	4	4	4	3	2	2	5	3	4	5	4	4	4	4	2	6	3	4	5	5	1	3	3	3	1	1	1	1	1	3	2	3	3	3	1	1
21	1	1	5	5	2	4	4	2	4	5	4	4	3	4	4	5	5	2	5	5	3	6	6	4	5	2	2	2	6	3	3	3	5	3	4	2	3	1	1	1	2	2	3	2	1	2	3	3	3
19	1	1	3	5	4	1	1	1	5	5	5	1	6	6	6	4	6	1	4	3	2	5	6	4	4	5	6	4	4	3	5	2	4	2	4	1	1	2	1	4	2	1	2	2	2	4	2	2	3
21	1	1	5	4	5	4	5	1	4	4	5	5	5	6	4	5	6	1	4	4	3	4	5	3	4	3	5	2	3	2	3	4	5	1	5	1	5	1	1	1	1	1	3	1	1	4	4	1	3
20	2	1	3	4	5	4	3	3	6	5	6	5	5	6	5	6	5	4	5	5	4	6	6	6	6	5	6	3	6	5	4	5	6	3	3	3	3	3	3	3	3	4	3	4	1	2	2	3	3
19	2	1	3	3	1	5	4	2	3	3	4	4	4	6	2	5	5	6	6	6	3	6	6	5	6	4	6	3	5	6	5	5	6	2	2	2	3	1	1	1	1	2	2	3	1	4	2	1	2
22	1	1	4	4	1	6	4	1	1	4	4	5	6	6	6	6	6	1	3	6	6	4	6	4	3	1	5	1	1	1	4	6	1	1	5	1	5	1	1	1	1	1	5	3	3	5	3	1	3
19	1	1	1	2	1	1	2	1	1	1	1	3	2	4	1	2	2	1	3	5	4	6	5	4	4	3	2	4	5	4	5	5	6	4	3	2	2	3	2	2	3	2	2	2	1	2	2	2	2
23	1	1	3	5	3	3	2	2	5	5	3	3	3	3	4	6	3	3	4	5	4	5	5	4	6	6	4	4	5	4	6	5	4	3	3	3	3	3	2	3	3	2	3	3	1	4	3	3	3
21	1	1	5	6	2	1	6	1	2	5	6	2	5	4	5	5	5	1	4	6	3	5	5	5	5	4	5	4	5	1	5	6	6	4	2	5	1	3	3	1	2	4	2	1	1	1	5	3	5
20	1	1	3	3	3	3	3	1	3	5	5	3	4	5	5	3	3	1	4	5	3	4	5	4	6	4	4	4	6	3	4	4	6	3	3	4	3	3	3	3	3	3	3	3	1	2	4	4	5
20	2	1	2	3	3	4	5	1	4	6	5	2	3	5	2	4	4	4	4	6	5	5	2	5	5	4	4	3	5	4	5	2	5	3	3	3	4	2	3	3	3	4	3	2	1	2	3	3	4
21	1	1	4	5	1	1	4	2	3	2	1	4	3	3	4	4	2	4	5	6	4	4	6	6	6	5	6	6	6	4	5	6	6	2	5	2	4	2	2	2	2	2	2	4	2	2	4	3	5
20	2	3	2	1	1	1	1	1	1	1	2	2	2	2	2	2	2	2	5	4	5	6	4	5	5	3	4	1	6	4	4	5	4	2	5	1	5	1	1	2	1	1	5	5	4	5	4	1	1
21	2	1	3	4	3	3	6	1	4	5	6	4	3	3	4	3	4	2	6	6	6	6	6	6	6	2	4	2	4	2	4	4	6	1	5	1	5	1	1	1	1	1	5	5	1	4	3	1	3
22	2	1	5	5	2	3	2	2	4	2	2	2	4	3	4	3	2	1	2	3	4	3	4	5	4	2	3	2	3	3	4	4	3	1	5	1	5	1	1	1	1	1	5	5	5	5	1	1	1
21	2	1	6	6	3	3	6	1	6	6	6	6	6	6	3	6	6	6	6	6	6	6	6	6	6	6	6	4	3	6	4	4	1	3	3	3	3	3	3	4	4	4	4	1	1	3	2	3	3
20	1	1	4	3	2	2	4	1	3	3	3	1	1	4	3	3	4	1	3	3	2	2	5	2	3	1	4	2	5	3	3	6	2	2	4	2	5	1	1	1	1	1	4	4	3	4	2	1	1
20	2	1	4	1	1	5	5	1	1	5	6	1	4	5	6	4	5	1	1	6	3	6	6	5	4	2	2	1	5	1	5	4	4	1	5	1	5	1	1	1	1	1	5	5	4	4	2	1	1
20	1	1	4	3	3	1	3	1	3	3	3	3	3	3	3	4	4	1	4	4	3	6	6	5	6	3	4	2	3	5	3	4	5	1	5	1	5	1	1	1	1	1	5	5	5	5	1	1	1
20	2	3	6	6	4	2	6	1	4	6	4	1	3	3	6	5	6	2	4	6	3	3	6	5	6	2	2	1	2	4	3	5	3	1	5	1	5	1	1	1	1	1	5	5	5	5	1	1	1
18	1	1	5	5	4	3	4	1	5	6	5	3	3	3	6	3	4	1	4	6	4	5	3	4	6	5	5	1	3	6	6	4	6	1	5	5	4	1	1	3	1	2	2	3	1	2	4	1	1
19	2	3	5	5	2	2	4	2	4	4	3	5	4	5	5	3	3	5	3	3	2	6	3	2	6	2	1	1	2	6	2	5	2	1	5	1	5	1	3	2	4	3	3	2	2	2	4	2	3
22	1	1	5	5	4	5	4	1	1	4	4	2	3	5	3	3	5	1	4	6	6	6	6	3	6	3	4	3	6	1	6	6	6	1	1	1	1	1	1	1	1	1	1	1	2	2	2	2	3
20	1	1	4	5	5	4	5	1	5	5	6	5	5	6	3	5	5	1	5	6	5	6	6	5	6	5	4	4	6	4	6	6	5	3	3	3	3	1	1	1	2	1	5	3	2	3	3	3	2
21	2	1	6	5	3	2	2	1	2	3	4	2	2	3	4	3	4	2	3	3	2	5	5	2	3	2	2	2	3	3	3	4	2	1	5	1	5	1	1	1	1	1	4	5	4	5	5	1	1
22	1	1	4	4	2	2	5	1	4	5	4	4	3	5	6	4	4	1	4	5	3	5	6	5	4	3	2	2	6	3	4	4	4	2	4	2	4	2	2	2	2	2	3	3	2	4	4	3	3
21	2	1	5	5	4	4	5	3	5	5	4	3	5	4	3	4	4	4	4	5	5	6	6	5	5	5	5	2	5	3	4	5	6	3	4	3	4	3	2	2	3	2	4	3	1	3	2	2	2
20	2	1	3	3	4	4	2	1	3	6	4	2	4	4	6	6	6	1	2	5	3	6	6	6	6	2	1	2	5	3	5	5	6	3	3	3	2	1	1	1	2	3	3	4	2	5	1	3	3
20	1	1	4	3	5	3	5	3	5	3	4	5	3	5	5	3	5	3	3	5	3	4	3	2	4	5	2	4	4	2	4	3	5	1	5	1	5	1	1	5	3	4	2	3	4	2	3	4	2
22	2	1	4	4	4	1	2	1	1	3	3	1	3	4	4	4	4	1	4	6	5	6	6	5	6	5	5	1	6	4	6	6	4	2	5	1	5	1	1	1	1	1	3	4	3	2	1	2	3
21	2	1	2	1	6	3	6	1	6	4	6	3	6	4	4	4	4	4	3	5	3	6	6	5	4	5	4	1	4	4	5	5	6	1	2	1	5	1	1	1	1	1	5	5	3	5	1	1	1
21	2	1	4	5	4	4	5	3	5	5	5	5	5	5	4	4	4	3	5	4	5	5	5	5	5	4	4	3	4	3	5	3	5	2	4	3	4	2	2	2	2	3	3	4	2	3	2	2	2
22	1	1	5	5	5	5	6	2	3	5	5	5	5	5	5	5	5	2	2	4	2	6	6	4	4	4	4	2	5	3	4	4	5	4	3	2	3	3	3	3	3	4	1	1	1	1	5	4	5
20	2	1	4	5	2	3	5	1	3	4	3	3	4	4	3	4	2	1	4	4	2	6	5	3	6	4	2	3	6	4	5	4	1	3	3	3	5	1	1	2	1	3	3	4	2	3	3	2	3
21	1	1	3	4	3	4	6	3	3	4	4	3	6	6	6	4	4	4	4	6	6	6	6	5	6	5	5	5	5	1	2	5	5	2	4	3	3	3	3	3	3	3	3	1	1	5	5	5	5
23	1	1	3	4	4	2	3	1	5	5	3	5	1	3	4	5	4	1	3	6	3	6	6	5	6	5	5	2	6	2	6	5	6	3	3	2	4	2	2	2	1	3	3	3	3	3	3	3	3
20	2	1	3	3	2	2	3	1	3	3	3	2	4	4	4	4	3	2	4	4	3	6	5	6	6	4	3	1	6	1	4	5	3	3	3	2	4	2	1	1	1	3	3	3	4	4	3	1	1
20	1	1	4	4	3	3	3	4	4	3	4	4	2	3	3	3	4	2	5	5	3	3	6	3	4	2	2	3	6	3	3	3	4	2	4	3	4	1	1	1	2	3	3	2	1	2	3	3	3
19	2	1	4	5	5	2	2	3	4	4	2	2	4	6	2	4	2	2	4	4	3	3	5	3	5	3	4	2	3	4	2	2	3	3	2	3	2	1	1	2	1	4	3	4	3	3	3	1	1
21	1	1	4	6	5	2	5	2	4	6	3	4	5	5	5	3	4	2	5	6	3	3	5	3	6	4	6	3	2	2	5	3	2	2	3	1	4	1	1	3	3	3	3	2	1	4	2	3	3
22	1	1	1	1	1	1	1	1	1	1	1	1	1	1	1	1	1	1	4	4	2	5	5	3	6	3	3	2	6	1	5	2	5	1	5	1	5	1	1	1	1	1	5	1	1	1	5	5	5
20	2	1	2	4	3	2	3	2	4	4	5	2	4	5	5	5	2	1	2	6	2	5	6	3	3	1	1	2	5	5	5	4	3	1	4	3	4	1	1	2	1	1	4	2	3	2	4	1	1
21	2	1	4	2	5	3	5	3	6	6	6	4	6	6	6	4	6	2	3	6	3	6	3	6	6	3	1	3	6	3	4	5	5	2	4	3	4	1	1	1	1	2	4	4	3	4	3	2	2
19	1	1	3	3	1	1	2	3	4	3	2	1	2	3	3	3	2	1	3	3	3	3	4	5	3	3	2	2	3	4	3	4	3	2	3	2	4	1	1	2	2	2	3	3	3	3	3	2	2
21	2	3	4	4	3	3	3	1	4	4	2	3	4	4	4	3	4	1	3	4	4	4	4	5	4	4	1	1	3	4	4	4	3	1	5	1	5	1	1	1	1	1	5	5	5	5	1	1	1
20	1	1	4	6	6	4	6	1	6	6	6	6	6	6	4	6	6	1	6	6	4	6	6	6	6	4	4	3	6	6	6	6	6	3	3	3	3	1	1	1	1	1	3	3	3	3	3	1	1
21	2	1	3	4	1	1	2	1	4	6	4	3	3	6	2	4	3	1	6	5	3	6	6	6	6	3	5	2	6	4	5	5	5	3	3	1	4	1	1	1	1	1	3	4	3	4	2	1	1
20	1	1	4	3	2	2	4	2	4	4	4	4	4	3	3	4	4	2	4	5	3	6	3	3	4	3	5	2	5	2	3	2	5	2	4	2	5	1	1	1	1	2	3	2	3	2	3	1	2
19	1	1	2	3	5	1	5	3	4	6	5	5	6	6	5	4	5	1	4	5	2	5	5	4	6	4	5	3	3	5	5	5	5	2	4	2	3	2	2	3	3	3	3	4	2	3	4	3	3
21	1	1	4	1	5	1	1	5	5	3	4	4	4	3	4	5	5	4	4	6	5	6	5	4	5	4	2	2	4	5	4	4	3	2	2	2	5	1	1	1	1	1	5	2	2	2	3	2	2
19	1	1	6	5	5	6	4	6	6	5	2	3	4	4	4	2	3	3	4	5	4	5	4	4	4	3	2	3	3	4	5	6	4	1	5	1	5	1	1	2	2	1	5	3	2	3	3	3	3
20	2	1	4	2	3	3	5	3	4	5	5	3	6	6	5	5	5	3	6	6	3	6	6	6	6	4	6	3	4	2	5	5	5	1	5	2	5	1	1	1	1	1	3	5	1	4	1	1	1
20	2	1	4	5	4	4	5	2	5	4	5	4	5	5	5	6	5	4	5	6	4	6	6	6	6	6	5	3	5	5	5	5	5	3	2	4	3	3	2	2	2	3	3	3	2	2	3	3	3
20	2	1	4	4	4	2	4	2	2	2	5	5	3	5	3	3	3	2	3	5	3	4	6	2	5	5	5	2	5	2	5	5	5	2	3	2	5	2	2	2	2	2	4	2	4	2	4	2	2
18	2	1	2	2	3	1	1	3	4	2	1	4	1	1	1	1	1	2	3	5	4	5	6	5	5	3	4	2	5	5	5	2	6	2	3	2	2	2	2	2	2	2	2	3	2	2	3	2	2
17	2	1	2	2	4	3	6	3	3	3	3	3	6	6	4	4	4	1	5	5	6	6	6	6	6	5	4	2	6	6	3	4	4	1	4	2	4	1	1	1	1	1	2	5	3	3	2	1	1
19	2	1	2	3	4	3	5	2	2	4	4	4	3	3	3	3	3	3	5	6	3	6	5	4	5	4	3	1	2	2	4	4	3	1	4	3	4	1	2	2	2	1	3	2	2	2	1	1	2
18	2	3	2	2	2	3	6	5	4	5	6	4	4	5	5	5	4	4	4	4	4	4	5	6	5	3	3	1	5	4	4	3	4	2	4	2	4	1	1	1	1	1	3	5	4	4	2	1	1
18	2	1	4	4	6	4	4	6	2	3	3	2	4	2	4	4	4	1	4	6	3	6	6	6	6	2	2	1	6	4	6	6	6	1	5	4	4	3	3	2	2	3	3	2	2	2	4	3	4
18	2	1	3	3	4	2	3	1	2	5	4	2	4	3	3	1	3	1	3	5	3	4	6	5	4	2	4	2	3	2	4	3	2	2	4	2	4	1	1	1	1	1	5	4	4	4	2	1	2
19	2	1	3	3	3	3	4	3	4	4	4	4	4	4	4	4	4	4	3	4	4	4	4	4	4	3	4	3	4	4	4	4	4	3	3	3	3	3	2	2	2	2	2	3	2	2	3	3	3
20	1	1	4	2	4	4	4	4	5	3	5	2	3	2	4	2	4	4	6	6	6	5	6	6	5	4	6	6	5	4	6	6	4	3	3	2	4	2	2	2	1	3	3	3	1	3	3	2	2
18	2	3	4	4	3	3	3	3	4	3	3	2	3	3	3	4	3	3	4	3	2	3	5	5	5	2	1	2	5	2	3	3	3	2	4	2	4	1	1	3	2	3	3	2	4	2	3	2	2
18	1	1	1	1	4	4	4	1	4	4	4	4	1	4	4	3	3	3	4	6	4	4	5	4	3	4	2	2	3	3	4	4	3	1	4	2	4	1	1	2	2	2	3	4	4	4	3	2	2
21	2	1	5	5	6	4	6	1	5	6	6	4	6	5	4	5	5	2	3	5	6	6	4	6	6	5	1	2	6	5	6	6	6	1	4	2	4	1	1	2	3	2	3	4	1	1	4	3	5
20	1	1	2	4	5	5	6	4	2	5	5	4	4	4	5	5	5	3	3	4	2	5	6	2	5	1	2	4	3	2	3	2	4	3	3	3	3	3	3	3	3	3	3	2	2	2	4	3	3
19	2	1	2	2	4	2	1	3	5	3	6	5	4	1	4	2	2	4	3	4	4	5	6	4	5	4	5	4	4	4	5	5	6	3	3	3	3	3	3	3	3	2	3	2	1	2	3	3	3
17	2	1	4	4	3	3	3	2	4	4	4	4	4	4	4	4	4	4	4	6	3	4	4	4	4	3	3	3	3	4	3	3	3	2	4	3	4	4	2	2	2	3	3	3	3	3	2	2	2
19	2	1	6	3	3	3	3	6	3	6	1	3	3	3	3	3	3	3	6	6	6	6	6	6	6	6	6	3	3	3	3	3	3	2	3	3	3	3	3	3	3	3	3	3	3	5	3	3	3
19	2	1	2	3	2	2	5	2	2	3	3	2	5	5	5	5	4	2	2	1	1	6	4	2	2	3	3	6	1	3	1	3	5	5	1	5	1	5	5	5	5	5	1	1	1	1	5	5	5
20	1	1	1	1	5	5	1	4	5	5	5	5	4	5	4	5	3	5	6	5	5	5	5	5	4	5	5	5	6	2	5	2	5	4	4	2	4	2	1	2	1	2	3	1	1	2	4	4	3
19	2	1	4	4	3	3	3	3	4	3	4	4	3	3	4	4	4	3	3	5	6	6	5	5	6	5	1	3	5	2	5	4	6	4	2	3	2	3	2	2	3	2	3	4	2	2	2	2	4
19	2	1	2	2	3	3	2	3	2	2	2	1	1	1	2	2	2	2	3	5	5	5	5	5	5	4	5	2	5	5	5	5	5	2	3	3	3	3	3	3	3	3	3	3	3	3	3	3	3
18	2	1	6	6	4	4	5	2	5	5	5	2	5	5	6	4	5	2	4	5	4	5	6	5	6	4	3	3	6	4	5	5	4	2	4	3	3	2	2	2	2	2	3	3	2	2	3	3	3
17	2	1	1	4	4	1	1	2	4	1	1	5	1	1	1	2	1	1	3	6	6	4	6	4	6	3	3	4	5	3	4	4	4	3	3	3	3	3	3	2	2	3	3	3	2	2	3	2	2
孟圆	2	1	3	2	5	4	4	4	5	5	5	5	5	5	4	4	4	4	4	5	4	4	6	5	5	5	5	4	6	3	3	3	5	2	3	2	4	2	2	2	2	2	3	2	1	3	4	2	2
18	2	1	3	4	4	4	6	4	4	5	3	3	5	5	4	3	3	3	4	4	4	5	6	6	4	3	4	2	6	3	6	6	6	1	4	2	4	1	1	1	1	1	3	2	2	3	2	1	1
18	1	1	3	2	4	3	3	3	3	3	3	3	3	3	3	3	3	3	3	6	4	6	6	4	5	3	6	1	4	1	4	4	6	3	3	3	3	1	1	1	1	1	3	4	1	1	2	1	1
18	2	1	5	6	5	4	6	1	5	6	4	3	6	6	6	4	5	2	2	6	3	6	6	4	6	4	6	4	6	3	6	4	6	3	3	3	3	3	3	3	3	3	3	3	2	3	4	3	3
17	2	1	3	5	5	4	5	2	5	3	5	3	5	5	4	5	4	1	5	6	3	6	6	6	6	3	5	3	4	5	3	3	5	2	4	2	4	2	2	2	2	2	3	4	4	4	2	2	2
18	2	1	6	6	5	5	2	1	4	6	5	5	4	6	5	4	4	1	3	4	2	6	6	6	5	3	4	1	4	3	4	5	5	1	5	1	5	1	1	1	1	1	2	5	5	5	1	1	1
19	2	1	4	4	3	4	6	4	5	5	4	2	3	4	4	5	4	4	3	5	6	4	5	4	6	3	3	2	3	4	4	4	5	2	4	2	4	2	2	2	2	3	3	4	1	4	3	2	3
18	2	1	3	4	6	2	2	4	6	2	1	3	1	1	2	1	2	2	4	6	3	6	6	6	5	5	4	1	6	6	6	3	6	1	3	1	5	1	1	1	1	1	5	1	4	4	1	1	1
18	2	4	4	4	1	1	4	1	4	5	4	1	4	4	5	3	3	1	2	3	1	5	6	6	5	2	1	1	4	4	1	4	2	1	5	1	5	1	1	1	1	1	5	5	5	5	1	1	1
19	2	1	1	2	4	6	6	3	4	5	5	3	4	4	4	4	5	4	5	6	6	5	6	5	6	5	5	4	4	4	6	5	6	4	1	5	2	3	5	4	4	4	1	1	1	1	5	4	5
19	2	1	2	2	2	3	5	4	4	4	4	3	5	4	4	5	5	4	4	5	3	5	5	5	5	4	4	5	5	3	4	3	6	4	2	3	2	4	4	2	3	4	3	2	2	3	4	3	3
19	1	1	3	2	6	6	6	1	6	1	1	6	1	1	2	1	1	1	6	6	3	6	6	6	6	4	1	3	6	5	1	1	4	3	3	3	3	3	3	3	3	3	3	3	3	3	3	3	3
19	2	1	6	4	1	2	5	1	2	2	2	3	2	4	4	3	3	3	5	5	4	6	6	5	5	3	1	3	5	6	6	5	4	3	3	4	3	3	3	3	4	4	2	2	1	1	4	3	3
18	2	1	1	1	4	1	1	4	6	1	1	6	1	1	1	1	1	1	3	5	6	6	3	5	5	4	6	1	6	6	5	5	6	1	4	2	4	1	1	1	1	1	3	3	2	3	1	1	1
18	2	3	2	4	4	3	4	1	5	5	6	2	6	6	6	6	6	2	2	6	3	3	5	6	4	2	1	1	1	1	4	4	4	1	5	1	5	1	1	1	1	1	5	5	5	5	1	1	1
19	2	1	5	5	3	3	5	1	3	5	5	3	4	5	5	5	5	2	5	6	6	6	6	5	6	4	4	5	6	3	5	5	6	4	3	3	4	3	3	3	3	3	3	3	2	2	4	3	3
18	2	1	1	2	4	1	2	4	3	4	2	3	1	1	1	3	2	1	3	4	3	5	3	2	2	2	2	3	3	1	3	4	3	3	3	3	3	3	2	2	2	3	2	3	2	2	3	1	1
20	2	1	1	2	2	6	5	1	6	5	6	6	6	6	5	6	5	3	5	4	6	6	6	5	6	4	5	2	6	1	2	5	6	3	3	2	2	4	2	2	3	3	3	3	1	1	5	3	2
18	2	1	4	4	2	2	4	1	4	1	3	3	1	6	3	4	4	4	3	5	3	5	5	5	6	3	3	3	3	6	5	3	5	3	3	3	3	3	3	3	3	3	3	3	3	3	3	3	3
18	1	1	4	4	3	4	5	1	2	5	5	3	5	3	5	3	2	1	2	6	3	3	5	3	3	2	1	1	2	3	5	5	4	1	5	1	5	1	1	1	1	1	3	5	4	4	1	1	3
19	1	1	3	4	4	4	2	2	4	3	2	5	3	2	2	2	2	2	5	6	2	6	6	6	5	6	4	4	4	4	5	5	5	3	3	2	4	2	2	3	3	2	4	1	1	3	3	3	3
18	1	1	4	3	4	5	2	5	5	3	2	4	4	3	3	4	5	4	6	6	2	3	5	4	4	5	2	2	6	2	4	5	5	1	5	2	4	1	1	2	1	1	3	4	2	2	1	1	2
19	2	1	3	3	2	2	4	2	3	3	2	2	3	4	3	3	3	1	4	6	4	6	6	5	6	4	4	4	5	3	1	4	6	3	3	3	3	3	3	3	3	3	3	3	3	3	3	3	3
19	2	1	3	3	3	3	3	3	3	3	3	3	3	3	3	3	3	3	3	3	3	3	3	3	3	3	3	3	3	3	3	3	3	3	3	3	3	3	3	3	3	3	3	3	3	3	3	3	3
20	2	1	3	2	4	5	3	2	4	4	5	4	3	2	3	5	4	2	6	5	6	6	6	5	6	3	6	5	3	4	3	5	6	3	3	3	2	3	2	3	2	2	4	2	2	2	3	3	3
19	1	1	1	1	1	1	1	1	4	1	3	2	2	2	2	2	2	2	3	3	1	6	6	6	6	5	4	4	5	4	6	6	6	1	5	1	5	1	1	1	1	1	4	4	4	5	1	1	1
18	2	1	5	5	4	5	6	3	5	6	6	4	5	6	6	6	3	2	3	6	6	5	6	5	5	3	4	5	5	4	4	4	4	5	1	4	1	3	3	3	3	3	1	1	1	1	5	3	3
18	2	1	4	4	4	3	4	3	3	4	4	4	4	4	3	4	4	3	4	6	5	5	5	5	4	3	5	3	4	3	4	3	5	2	3	2	4	2	2	2	2	2	4	3	3	2	2	2	2
18	2	1	6	6	2	2	6	1	3	6	3	2	5	5	5	4	4	1	5	5	3	6	6	4	6	4	3	4	5	5	6	4	5	3	2	2	3	3	3	3	2	5	1	1	2	1	4	2	3
19	1	1	4	4	3	2	3	2	4	5	3	4	3	4	3	3	4	3	3	4	2	5	6	5	5	4	5	3	4	3	6	4	4	2	4	2	4	2	2	2	2	2	4	3	2	4	2	2	3
19	2	3	2	2	4	4	4	1	4	5	5	1	4	4	4	3	4	2	2	5	6	5	5	4	4	3	2	1	3	2	3	4	2	1	5	1	5	1	1	1	1	1	5	5	5	5	1	1	1
20	2	3	3	5	3	5	4	1	4	6	5	2	2	5	1	1	4	1	4	4	5	2	6	5	5	1	6	1	4	1	5	6	1	1	5	1	5	1	1	1	1	1	5	5	4	5	1	1	1
18	1	1	1	3	4	2	3	3	3	3	3	3	3	3	2	3	3	3	3	3	3	3	3	3	3	3	3	3	3	3	3	3	3	3	3	3	3	3	3	3	3	3	3	3	3	3	3	3	3
18	2	3	3	3	1	3	3	1	4	4	4	3	4	4	4	4	3	1	5	5	4	5	6	6	6	2	2	1	2	2	5	4	3	1	3	1	5	1	1	1	1	1	5	5	5	5	1	1	1
19	2	1	3	4	3	4	5	3	3	5	4	4	3	3	3	3	4	2	5	5	6	6	6	6	5	3	2	2	6	6	5	5	6	3	3	3	4	2	2	2	2	3	3	3	2	2	3	3	3
20	1	1	3	5	5	5	5	5	5	6	4	2	4	3	3	4	3	1	4	4	3	3	2	4	6	4	5	4	6	4	4	4	5	3	2	4	2	2	3	4	3	3	2	2	2	2	3	3	3
18	2	1	4	3	4	5	4	3	4	4	4	4	4	5	5	4	4	4	2	5	3	3	5	4	5	4	5	3	5	4	5	4	4	3	3	3	3	3	3	3	3	3	3	3	3	3	3	3	3
19	1	1	4	2	6	4	4	1	5	5	6	4	5	6	4	4	6	1	6	6	3	6	6	6	6	5	4	1	4	4	5	5	5	3	3	3	3	3	3	3	3	3	3	3	3	3	3	3	3
19	2	1	5	5	5	5	3	4	5	4	3	2	4	5	5	4	4	2	3	6	3	5	6	5	6	4	4	4	5	5	4	4	4	4	2	4	1	2	3	3	3	4	1	2	1	1	3	5	5
19	2	1	3	2	4	3	6	5	4	5	4	3	5	5	4	4	4	4	5	5	4	5	6	6	6	5	5	4	5	5	5	4	5	2	3	4	3	2	2	3	2	2	3	2	2	2	4	3	3
19	1	1	4	4	6	3	3	1	4	6	5	4	2	3	3	4	4	1	5	6	4	5	6	5	5	6	5	3	6	1	5	5	5	3	3	3	3	3	3	3	3	3	3	3	3	3	3	3	3
19	2	1	4	4	3	2	5	1	5	5	4	3	4	6	4	5	4	1	5	6	1	5	6	6	6	3	6	2	4	2	4	6	5	1	5	1	5	1	1	1	2	3	3	3	2	2	4	1	1
18	2	1	4	1	4	5	5	1	4	6	6	4	4	4	1	3	4	1	4	6	4	4	4	6	6	3	1	3	3	3	6	3	3	3	3	3	3	3	3	3	1	1	3	3	1	4	2	2	4
19	2	1	2	1	3	2	2	3	4	2	2	4	3	3	1	3	1	1	4	5	4	4	5	4	6	4	5	2	6	4	5	5	4	2	4	2	3	1	1	3	3	2	3	4	4	4	2	2	2
19	2	1	3	2	3	4	2	3	4	3	1	3	3	2	3	2	3	2	3	5	4	4	5	5	5	4	4	3	4	3	4	2	5	3	3	3	3	3	3	3	3	2	3	3	3	3	3	2	3
18	2	1	2	4	3	3	4	3	3	4	4	3	3	4	3	4	4	2	4	5	5	5	5	4	6	5	5	2	5	5	4	4	5	2	4	1	5	1	1	1	1	1	4	4	2	3	2	1	1
19	2	1	5	4	5	5	5	5	4	4	5	5	5	5	4	5	5	3	6	5	5	6	6	5	6	5	4	4	6	5	6	6	5	3	3	3	3	3	3	3	3	3	3	3	3	3	3	3	3
19	2	1	3	4	3	2	5	2	2	5	5	5	6	6	3	6	6	4	3	5	5	5	5	5	5	2	6	5	5	3	5	3	5	4	2	4	2	3	3	3	3	4	2	2	1	2	4	3	3
18	2	1	3	3	4	3	3	3	3	3	1	1	1	1	1	1	1	1	3	5	4	5	6	5	5	5	5	1	3	1	1	3	5	3	3	3	3	1	1	1	1	1	3	3	3	3	3	1	1
17	2	1	2	2	4	2	2	3	4	2	2	4	2	2	2	2	2	3	3	5	5	5	6	6	6	5	4	3	3	4	5	5	5	3	3	3	4	2	2	2	2	3	3	3	2	3	3	2	2
20	2	1	2	2	3	3	3	3	4	2	2	3	2	2	2	1	2	5	5	4	4	6	6	4	4	5	5	3	5	3	4	5	6	3	3	4	3	3	3	3	3	4	2	2	2	2	4	4	3
18	2	1	2	1	6	4	4	4	4	4	3	3	1	3	3	3	4	3	4	5	6	6	6	4	4	2	3	2	6	4	4	5	5	1	4	5	5	1	1	1	1	2	4	4	3	3	2	1	1
18	2	1	2	2	3	3	4	4	3	4	3	3	3	4	3	3	4	1	4	5	4	5	5	6	5	3	5	2	5	5	4	5	4	2	4	3	4	1	1	1	1	2	3	4	3	4	2	1	1
17	2	1	6	3	4	3	6	1	4	4	4	3	6	6	3	3	4	3	4	4	4	4	6	6	6	2	2	2	4	1	4	3	3	2	4	3	4	2	2	2	2	2	3	2	3	2	4	3	3
19	2	1	1	2	3	4	1	1	5	2	1	4	1	2	1	1	1	4	1	5	1	6	6	5	2	3	1	1	2	5	1	6	1	1	5	2	5	1	1	1	2	2	4	5	3	5	1	1	1
19	2	1	3	3	6	6	6	3	5	6	6	6	4	5	5	5	4	3	4	5	5	6	5	4	6	5	4	3	3	5	5	4	6	3	3	3	3	3	4	3	3	3	3	4	3	4	3	3	2
18	1	1	4	4	1	4	4	4	4	4	4	4	4	4	4	4	4	4	4	4	4	4	4	4	4	4	5	4	4	4	4	4	4	3	3	3	3	3	3	3	3	3	3	3	3	3	3	3	3
19	2	1	1	2	2	1	1	1	3	1	5	4	1	2	2	2	2	2	3	6	6	6	6	4	6	3	3	3	6	3	4	3	4	1	5	2	4	1	1	1	1	1	3	4	4	4	1	1	1
19	2	1	4	4	2	3	2	1	4	4	4	2	4	4	3	4	2	2	3	5	6	3	3	3	5	3	3	5	2	5	5	3	5	4	2	4	2	2	2	1	2	3	4	2	2	1	4	2	1
18	2	1	3	6	6	6	6	2	3	5	6	4	6	6	4	4	5	3	4	5	5	5	5	4	5	3	5	3	3	3	3	4	4	2	4	2	4	2	2	1	1	1	3	3	3	2	3	1	1
21	2	1	2	3	2	4	3	1	5	4	2	1	5	4	4	5	2	2	3	4	2	4	5	2	4	3	5	2	6	3	3	4	3	1	4	2	4	1	1	1	1	1	4	4	4	4	3	1	2
18	2	1	4	4	3	3	6	2	4	5	5	4	4	5	3	5	5	2	4	4	3	5	6	5	5	5	5	3	6	2	5	5	6	4	2	5	2	2	4	1	2	5	1	2	1	2	3	3	3
19	2	3	2	2	4	4	4	1	4	5	5	1	4	4	4	3	4	2	2	5	6	5	5	4	4	3	2	1	3	2	3	4	2	1	5	1	5	1	1	1	1	1	5	5	5	5	1	1	1
18	2	1	1	1	4	2	1	1	4	1	1	5	1	1	1	1	1	1	3	5	4	5	4	5	5	3	4	3	5	2	3	5	5	3	3	3	3	3	2	2	2	4	3	3	2	2	4	3	3
18	2	1	3	4	4	4	5	4	4	4	4	4	5	4	4	4	4	4	4	4	5	4	5	5	5	3	4	2	5	3	5	5	4	1	1	1	5	1	1	1	1	1	3	3	3	3	3	1	1
19	2	1	3	5	4	5	5	4	4	4	4	4	4	6	5	3	3	1	3	4	2	5	6	4	3	3	1	1	2	2	3	5	1	1	5	1	5	1	1	1	1	1	3	5	5	5	1	1	1
17	2	3	5	3	3	3	4	1	6	3	3	2	6	1	1	1	1	1	6	6	2	6	1	5	6	3	3	1	5	6	4	3	5	1	5	1	5	1	1	1	1	1	1	5	5	5	1	1	1
17	2	1	2	2	5	5	2	1	6	6	6	6	5	6	3	6	2	2	4	6	4	3	6	4	6	3	3	2	4	2	5	4	3	2	4	2	4	2	2	2	2	3	2	3	1	1	2	2	2
19	2	1	3	4	5	5	6	3	4	6	6	6	5	5	5	5	5	5	5	5	6	6	6	5	5	5	5	5	6	4	4	4	6	3	3	2	3	2	2	3	2	3	3	3	2	2	2	2	3
20	2	1	2	2	3	3	4	3	3	4	4	4	4	4	4	4	4	4	4	6	4	5	6	4	6	5	5	3	5	3	4	5	6	3	3	3	3	3	3	3	3	3	3	3	2	3	3	3	3
18	2	1	3	3	4	4	6	2	4	5	2	3	3	4	4	3	3	2	3	5	4	5	6	5	6	5	5	3	6	2	5	5	5	3	3	3	3	2	3	4	2	3	3	2	2	2	3	3	3
18	2	1	4	3	3	3	3	4	3	3	4	4	3	3	3	3	4	3	3	4	5	3	5	4	3	3	2	3	4	1	4	6	4	3	3	3	3	3	3	3	3	3	3	2	2	3	2	1	1
18	2	1	4	5	5	3	2	2	2	4	4	3	2	4	5	4	4	2	2	5	3	4	5	4	4	3	3	2	2	4	5	5	4	1	4	2	4	2	2	2	2	3	3	4	3	4	2	1	2
19	1	1	4	4	1	1	2	1	5	5	2	1	3	3	5	2	2	1	4	3	1	2	4	4	4	2	5	2	4	3	2	4	1	1	5	1	5	1	1	2	1	1	4	4	3	4	2	1	1
19	2	4	4	6	5	5	4	1	4	5	4	4	4	4	4	4	5	4	5	5	4	5	5	5	4	1	1	3	6	3	4	6	6	3	3	3	3	3	3	2	2	2	3	2	1	5	3	3	4
19	2	1	4	4	3	3	4	3	4	4	4	4	4	4	4	5	4	3	4	5	4	5	5	5	5	5	4	3	5	5	5	5	6	3	3	3	3	3	2	3	2	2	4	3	2	3	3	3	3
18	2	1	4	3	4	2	5	2	4	4	4	2	4	5	3	4	5	2	3	5	3	6	6	4	5	3	3	2	6	6	5	5	6	3	3	3	2	3	4	4	4	2	3	2	2	3	2	2	3
19	2	1	3	4	4	4	5	1	2	3	2	2	3	5	4	4	4	2	5	5	2	4	6	6	6	6	4	3	5	3	4	5	2	3	3	2	4	2	2	2	2	2	2	4	4	4	4	2	2
18	2	1	4	4	4	4	4	3	4	5	5	4	5	5	5	5	5	1	1	4	2	5	5	2	6	2	5	4	4	2	4	4	5	3	4	3	3	3	3	3	3	3	4	3	3	3	3	3	4
18	1	1	2	2	5	2	2	4	2	2	1	6	2	1	1	1	2	1	5	6	6	6	6	4	6	4	4	4	6	1	5	6	3	3	3	3	3	3	3	3	3	1	3	3	3	3	3	3	3
15	1	1	3	3	3	3	3	3	3	3	3	3	3	3	3	3	3	3	3	3	3	3	3	3	3	3	3	3	3	3	3	3	3	3	3	3	3	3	3	3	3	3	3	3	3	3	3	3	3
18	2	1	1	1	6	1	1	1	1	6	3	1	1	4	3	2	5	1	3	5	1	5	6	6	5	1	3	3	6	2	4	4	2	3	3	4	3	3	3	3	3	4	2	3	1	3	3	3	3
18	2	1	3	2	2	2	3	2	5	5	4	3	4	6	5	6	4	4	6	6	4	6	6	5	6	6	6	5	6	6	6	5	4	5	1	5	1	3	4	5	5	5	1	1	1	1	5	3	5
18	2	1	4	1	6	1	1	4	5	1	1	6	1	1	1	1	1	1	4	6	6	6	6	6	6	5	6	2	6	6	6	6	6	1	4	1	4	1	1	1	1	1	3	5	4	4	4	1	1
19	2	1	3	5	3	3	4	4	5	5	5	3	4	5	4	4	4	4	5	4	3	5	5	4	5	3	5	2	3	2	4	3	5	3	3	2	4	2	2	2	2	2	3	3	2	3	2	2	2
20	2	1	4	4	4	3	4	1	4	4	4	4	4	4	4	4	4	4	3	3	6	6	6	5	4	2	2	2	3	2	5	4	2	2	4	2	4	1	1	1	1	1	4	4	1	5	1	1	1
20	2	1	1	3	3	1	3	1	3	4	4	2	3	4	3	1	5	1	4	4	3	5	6	5	5	3	5	3	6	1	4	4	5	3	3	3	3	2	2	3	3	3	3	3	1	5	3	3	3
21	2	1	4	5	5	5	6	4	5	2	3	3	2	2	2	5	5	5	6	6	6	6	6	6	6	6	6	1	6	4	6	6	6	1	5	3	5	1	1	1	4	1	1	3	1	3	3	1	1
18	1	1	2	2	5	6	5	1	3	4	6	4	6	6	2	5	6	2	4	6	4	6	6	5	5	5	5	1	6	6	5	6	6	2	4	2	2	2	2	1	1	1	3	2	4	2	2	2	2
18	2	1	4	5	2	3	5	5	4	4	3	2	2	4	4	3	3	2	5	6	5	3	6	3	5	3	2	2	4	2	4	4	3	4	2	4	2	2	2	2	3	2	4	4	1	2	1	3	4
20	2	1	4	5	5	4	5	1	4	5	5	2	6	6	4	5	5	1	5	5	4	5	6	4	6	4	1	2	6	5	5	5	6	3	3	4	3	2	2	2	3	4	2	4	2	2	3	2	3
18	2	1	1	4	6	4	4	1	4	4	5	5	3	5	3	3	4	3	4	5	4	5	5	5	6	3	4	3	5	2	3	3	4	3	3	2	3	3	2	2	3	3	3	3	3	4	2	3	3
19	2	1	4	4	4	4	4	4	4	4	4	4	4	4	4	4	4	4	3	6	6	6	6	6	6	4	6	4	4	4	6	4	6	3	3	2	2	2	2	2	2	2	2	2	2	2	4	2	2
19	1	1	3	4	4	4	2	5	5	5	4	3	5	2	2	5	2	2	4	5	2	5	5	6	6	2	3	2	2	2	4	4	2	2	4	2	4	2	2	2	2	2	4	3	1	3	3	2	2
葛豪杰	1	1	5	4	5	5	5	3	4	4	5	4	4	5	4	5	4	2	4	5	4	5	4	1	5	5	3	4	4	4	4	4	4	5	1	4	2	3	4	3	4	4	4	1	1	2	4	4	5
19	2	1	2	3	4	2	1	4	4	4	4	4	4	4	5	5	4	2	5	6	4	5	6	6	6	5	5	3	6	3	5	6	6	3	3	4	4	2	2	2	2	4	1	3	3	3	3	2	2
22	2	1	2	4	3	5	4	1	6	6	5	3	4	6	3	5	5	2	5	6	6	6	6	6	5	5	5	3	5	4	6	4	6	4	3	2	2	3	3	2	3	2	4	4	1	3	3	3	2
18	2	1	4	4	4	4	4	1	4	4	4	4	4	4	4	4	4	4	5	5	5	5	5	5	5	3	4	3	4	4	3	5	4	1	4	3	3	2	2	2	2	2	4	3	2	3	2	2	2
19	1	1	1	2	4	2	1	5	6	1	1	2	1	2	1	2	1	3	2	3	2	4	2	2	4	3	4	5	4	1	4	6	6	5	1	5	1	4	4	2	3	4	2	2	1	1	3	3	4
18	2	1	3	2	3	3	1	6	5	2	1	3	1	3	1	1	1	2	4	6	5	5	4	4	4	3	3	3	6	3	4	4	5	3	3	3	3	2	2	2	2	2	3	3	3	2	3	2	4
18	1	1	3	3	3	3	3	3	3	3	3	3	3	3	3	3	3	3	3	3	3	3	6	3	3	1	4	3	6	2	3	5	2	3	3	4	3	2	3	3	3	3	3	2	1	3	4	3	3
19	2	1	4	3	3	4	1	3	6	4	3	4	3	3	3	3	3	3	4	5	5	5	4	4	4	3	4	4	5	3	4	4	5	2	3	3	4	2	2	2	2	3	3	3	2	3	3	2	3
贾丽	2	1	2	2	2	2	2	3	3	3	2	4	3	1	3	2	2	4	3	3	4	5	5	3	6	4	5	3	5	4	6	4	5	3	3	3	4	2	1	2	2	1	3	3	2	3	3	2	2
19	1	1	4	2	2	4	2	1	1	3	4	3	4	5	3	4	5	2	4	4	4	5	6	4	4	4	3	1	2	4	4	4	4	3	3	4	4	2	1	4	3	3	3	2	1	1	2	3	3
19	2	1	3	4	4	4	4	5	5	4	3	5	3	3	2	3	3	5	4	5	4	3	5	5	5	3	3	4	5	3	5	3	4	3	3	3	3	3	3	3	3	3	3	4	3	4	3	4	3
18	2	1	5	6	5	5	4	4	6	6	4	4	5	6	5	5	6	3	4	5	4	4	5	6	6	5	4	2	5	5	4	3	4	1	5	3	5	1	1	1	1	3	3	2	2	2	3	3	3
19	2	1	3	3	4	3	5	2	4	4	3	5	6	5	4	4	5	2	4	5	3	5	5	5	5	3	2	2	5	5	5	3	4	2	3	2	4	2	2	2	2	3	3	3	3	3	3	3	3
20	2	1	4	5	2	2	5	1	4	5	6	3	4	6	4	5	5	2	4	5	5	5	5	4	5	4	3	3	6	3	4	4	4	3	3	3	3	1	1	1	1	3	3	3	2	3	4	3	3
18	2	1	3	4	3	3	3	4	3	3	3	3	4	4	3	4	4	4	4	4	4	3	3	4	3	4	3	3	3	3	4	4	3	2	2	2	3	3	3	3	3	3	3	3	3	3	3	3	3
18	2	1	1	3	6	2	2	1	5	2	1	5	2	2	5	2	2	2	4	5	4	6	5	6	5	2	3	1	4	3	5	4	5	1	3	2	4	2	2	2	2	2	3	4	3	4	2	2	2
21	2	1	4	3	5	4	5	6	6	4	2	6	3	3	5	3	5	2	5	5	5	6	6	4	6	4	5	3	6	6	6	5	6	3	3	3	3	3	3	3	3	3	3	3	2	3	3	3	3
19	2	1	2	2	5	5	5	1	5	5	6	4	5	5	3	4	4	2	4	4	4	5	6	6	6	4	5	3	5	3	4	4	4	2	3	2	3	2	3	2	2	2	3	3	3	3	3	2	3
18	2	1	1	2	3	3	6	1	3	5	5	2	5	6	5	5	4	2	5	5	3	5	5	3	5	3	3	2	5	4	4	5	2	2	4	5	4	1	1	1	1	4	3	4	2	3	2	1	1
19	2	1	2	2	3	2	1	2	4	3	2	4	1	1	1	2	2	3	4	5	4	6	6	5	5	5	2	3	6	5	4	5	6	3	3	4	3	3	4	3	3	3	2	3	1	1	2	3	5
18	2	1	4	4	1	5	4	2	1	6	4	1	6	6	4	6	6	1	6	6	6	6	6	6	6	5	1	2	5	1	6	4	6	2	2	5	2	3	4	2	3	4	2	3	2	2	3	3	3
18	2	1	1	4	5	4	5	2	5	4	5	5	5	4	4	5	4	2	5	5	4	2	5	5	5	4	3	2	6	5	5	2	4	3	3	2	4	2	1	1	1	3	4	4	2	4	2	1	1
18	2	1	2	3	5	5	1	3	4	5	5	4	4	4	5	5	6	5	4	6	6	6	6	6	6	6	3	4	6	4	6	6	6	3	3	2	4	2	2	2	3	2	3	1	1	1	5	2	3
20	2	1	4	4	5	3	3	1	5	3	3	2	2	1	3	2	1	1	4	6	3	5	6	6	6	3	2	3	2	2	6	3	1	3	3	3	3	3	2	2	2	2	3	3	3	3	3	2	2
19	2	1	4	5	5	4	5	2	4	4	4	3	6	6	4	5	4	2	4	6	3	6	6	4	4	5	2	3	6	3	5	4	6	3	3	3	4	2	2	2	2	3	3	3	2	2	2	2	3
19	2	1	1	1	3	2	1	1	4	4	3	1	5	5	4	3	4	1	4	3	2	4	1	1	5	2	2	1	1	2	1	5	1	1	2	4	5	1	3	1	1	1	4	3	3	3	3	1	1
18	2	1	3	3	4	3	5	2	4	5	5	4	4	5	4	4	4	3	3	5	5	5	6	4	5	3	4	2	6	4	5	5	6	2	3	3	4	2	2	3	2	3	4	3	3	3	4	2	3
19	2	1	3	3	1	1	3	1	1	1	1	1	1	1	2	2	1	1	4	6	1	6	6	4	6	3	2	3	3	2	4	4	5	3	3	3	3	2	2	2	2	2	3	3	2	3	3	2	1
20	1	1	6	4	6	3	1	1	4	4	1	6	5	6	1	6	4	1	3	6	3	6	6	6	6	4	5	4	6	6	6	5	6	3	4	3	3	2	1	1	1	4	1	1	1	1	2	2	2
19	2	1	2	2	3	4	3	3	3	4	3	3	4	4	4	4	4	1	6	6	6	6	5	6	6	5	6	1	6	1	5	6	5	1	3	4	3	1	1	1	1	4	1	3	2	3	4	1	1
17	1	1	3	2	1	1	6	3	3	4	4	3	1	1	4	4	3	3	5	5	4	3	6	4	5	3	3	3	5	2	5	5	5	2	2	2	4	3	3	2	2	3	3	3	1	2	3	3	3
20	2	1	3	4	3	4	6	5	6	4	4	2	4	4	5	6	5	5	4	6	5	5	3	5	6	3	4	1	5	2	5	3	5	4	3	3	3	2	3	3	4	4	2	3	2	5	5	3	3
19	2	1	4	4	4	4	5	3	4	5	4	5	5	5	3	6	5	5	1	4	2	3	5	4	4	3	4	2	5	2	4	4	2	3	3	2	3	1	1	2	1	4	2	2	1	5	3	1	2
18	2	1	2	2	1	1	1	1	1	1	1	1	1	1	1	1	1	1	4	5	4	5	5	5	5	5	4	3	4	4	4	4	5	3	3	2	3	3	3	3	3	3	3	3	1	3	3	3	3
19	2	1	3	3	3	3	4	2	3	3	3	3	4	4	4	4	4	2	4	4	3	4	5	4	5	4	3	3	4	3	4	4	5	3	3	3	3	3	3	3	3	4	3	3	2	2	3	3	3
18	2	1	3	4	2	2	2	3	4	5	6	6	6	5	2	4	6	2	3	6	6	6	6	4	6	5	3	4	6	2	6	6	6	3	3	3	3	1	2	2	1	1	3	3	1	3	3	1	2
18	2	1	3	4	4	4	4	4	5	4	4	5	1	1	1	3	4	4	4	6	6	6	6	5	6	2	4	1	6	1	6	2	6	3	4	3	5	1	1	1	1	1	3	3	3	3	3	3	2
19	2	1	3	3	3	3	4	2	3	3	3	3	4	4	3	3	3	2	4	4	3	4	5	4	5	3	3	4	5	3	3	4	5	3	3	3	3	3	3	3	3	3	3	3	2	2	3	3	3
19	2	1	5	5	5	4	5	3	5	4	4	4	4	3	3	4	4	3	3	4	5	6	6	3	4	3	2	2	5	3	5	5	6	2	4	3	4	2	1	1	1	2	3	3	2	3	2	2	3
20	1	1	4	5	5	3	5	5	5	5	5	4	5	4	5	4	5	3	5	3	3	5	5	4	5	4	1	1	3	3	4	3	4	2	2	2	3	2	2	2	2	2	3	3	2	3	3	2	2
陈婉莹	2	1	3	2	2	2	1	6	5	2	1	3	2	2	1	1	1	1	1	6	3	3	4	4	4	4	4	4	6	5	6	6	6	3	2	4	1	1	1	1	1	1	2	2	1	1	1	1	1
19	2	1	1	1	1	1	6	1	6	6	6	4	5	6	4	6	6	1	4	5	2	6	6	5	6	3	1	2	6	2	6	6	6	3	3	2	2	2	2	2	2	2	2	2	1	1	4	2	3
19	2	1	2	2	4	5	6	3	2	1	1	1	1	2	2	2	1	1	3	6	5	5	1	5	6	1	2	2	6	2	6	5	6	3	3	3	4	2	1	1	1	4	3	3	1	2	3	1	1
22	1	1	3	5	5	2	3	1	6	6	6	3	6	6	6	6	6	6	5	5	4	6	6	6	6	2	4	6	6	2	4	5	6	5	1	5	1	5	5	5	5	5	1	1	1	1	2	5	5
19	2	1	6	4	1	1	3	1	4	4	6	4	6	6	6	6	6	1	3	6	3	5	6	6	5	5	1	1	6	1	5	6	5	3	2	3	3	3	3	3	3	3	3	5	4	4	1	1	1
19	2	4	1	5	3	1	6	1	1	1	1	1	1	6	1	1	1	1	1	2	5	1	3	1	6	6	1	5	1	1	1	1	3	3	5	4	3	3	1	1	1	3	3	3	3	1	3	3	3
20	1	1	4	4	4	6	4	5	4	2	2	5	5	3	3	5	3	4	6	6	6	6	6	5	6	5	4	4	4	3	4	6	4	3	3	2	4	2	2	2	2	2	3	4	4	4	2	2	3
19	2	1	4	4	6	3	5	2	4	5	2	4	3	5	4	3	4	2	3	5	4	5	5	5	5	5	4	6	5	2	3	4	6	5	1	4	1	4	4	4	4	4	1	1	1	1	1	4	5
17	2	1	3	3	3	3	4	4	3	4	4	2	3	4	3	3	4	1	5	6	5	4	2	4	4	3	4	2	4	3	4	4	3	2	4	2	4	2	2	2	1	2	3	4	4	4	4	2	1
19	2	1	2	2	6	3	6	1	2	3	3	2	1	1	3	3	4	1	4	6	3	6	6	6	6	4	2	1	3	2	3	5	3	1	4	2	5	1	1	1	1	1	3	4	4	4	1	1	1
[truncated: 31 more columns]

## Sheet: processed data
age	gender（1=male）	disgust sensitivity	core	animal reminder	contam.	care	fairness	loyalty	authority	sanctity	ATL	ATG	ATLG	MFQ1	MFQ2	MFQ3	MFQ4	MFQ5	MFQ6	MFQ7	MFQ8	MFQ9	MFQ10	MFQ11	MFQ12	MFQ13	MFQ14	MFQ15	MFQ16	MFQ17	MFQ18	MFQ19	MFQ20	MFQ21	MFQ22	MFQ23	MFQ24	MFQ25	MFQ26	MFQ27	MFQ28	MFQ29	MFQ30	MFQ31	MFQ32	ATL1	ATL2	ATL3	ATL4
21	0	71	32	29	10	22	26	22	18	22	18	18	36	3	3	2	2	5	1	4	5	4	2	4	5	4	4	4	2	2	4	4	2	5	5	3	5	4	5	1	5	5	4	3	5	1	1	2	2
20	0	84	38	30	16	20	19	18	19	18	27	24	51	4	2	1	1	2	0	5	5	5	5	4	3	4	2	4	0	3	3	3	2	5	5	3	5	4	3	3	2	0	3	4	4	2	2	4	2
20	1	75	37	32	6	26	22	28	25	24	15	25	40	1	0	3	4	5	1	5	5	5	5	5	5	5	5	5	3	5	4	5	5	5	5	5	5	5	3	1	5	3	5	3	5	3	2	3	1
21	0	67	34	21	12	21	19	26	21	22	21	24	45	4	3	5	2	5	2	3	4	4	4	5	5	3	4	3	2	2	3	5	5	4	5	3	4	4	3	2	4	2	4	4	4	3	3	3	3
21	0	70	29	32	9	20	25	23	12	19	10	7	17	3	4	4	2	4	1	4	3	4	3	4	4	4	4	2	2	2	4	5	0	5	5	3	5	1	1	0	4	5	5	4	4	0	0	2	0
21	0	65	31	26	8	21	19	21	22	18	20	22	42	1	2	4	4	5	1	4	4	3	3	3	4	2	2	3	1	3	3	5	4	3	5	5	5	3	4	2	4	3	4	4	4	2	2	1	2
20	0	80	40	26	14	18	18	25	20	21	20	18	38	3	3	2	3	5	2	2	2	5	3	3	2	2	3	3	1	4	3	5	5	5	5	3	5	5	3	2	4	3	5	3	5	2	2	2	2
21	0	56	25	23	8	17	20	21	16	13	5	3	8	2	2	3	1	4	0	3	5	5	2	5	5	5	5	5	1	4	3	5	2	3	4	3	5	0	3	0	0	0	3	3	0	0	4	0	0
20	0	83	41	27	15	21	24	22	26	25	16	22	38	0	2	3	4	5	0	2	5	5	2	4	4	5	4	5	3	5	4	4	5	5	5	5	5	3	5	3	5	3	3	5	5	2	1	2	2
19	0	92	45	31	16	20	16	22	23	16	17	27	44	2	1	3	3	0	0	4	4	4	4	1	0	2	3	2	2	4	3	4	5	5	5	5	5	4	5	3	5	1	4	4	5	2	2	2	3
20	0	72	34	29	9	16	18	24	14	18	6	14	20	4	4	1	1	5	0	3	5	5	4	5	4	2	4	4	0	3	3	5	2	3	5	0	4	4	0	0	2	0	5	3	5	1	1	1	0
23	0	69	32	25	12	12	16	11	13	17	2	12	14	5	2	5	0	5	0	5	0	0	0	1	0	1	0	0	5	2	3	5	3	1	5	0	5	1	5	0	0	5	0	5	5	0	0	0	0
21	0	59	25	27	7	19	16	15	13	15	18	18	36	3	1	2	2	3	2	3	3	2	1	2	3	2	2	2	0	3	3	4	2	4	4	3	3	2	3	2	4	4	3	3	4	2	2	2	2
21	0	49	19	27	3	25	30	28	15	19	4	8	12	4	5	5	3	5	0	4	5	5	0	4	4	5	5	3	0	4	5	5	3	5	5	4	5	5	3	0	5	5	3	3	5	0	0	0	0
22	0	72	32	28	12	17	17	19	15	19	15	31	46	0	2	2	3	5	1	3	2	2	2	5	3	1	2	3	0	2	3	5	4	5	5	4	5	3	3	0	5	4	5	0	4	1	1	1	2
23	0	66	30	25	11	16	16	16	15	17	16	14	30	3	3	2	2	4	1	2	2	2	2	3	3	2	3	3	1	2	3	4	2	4	5	3	4	2	2	2	3	2	3	4	3	2	2	1	2
20	0	69	35	23	11	16	17	14	19	11	21	19	40	3	3	3	2	1	0	3	1	2	0	1	2	2	0	3	0	2	3	4	4	5	3	4	5	3	5	3	2	3	2	5	1	2	2	3	2
21	0	62	27	24	11	18	22	23	13	20	21	14	35	4	5	3	2	4	1	4	2	5	2	4	4	4	4	4	4	2	4	4	1	2	4	2	5	4	2	2	2	2	3	2	4	3	3	2	2
20	0	66	29	25	12	16	13	14	13	15	11	20	31	2	2	1	2	2	1	1	2	2	1	1	2	1	2	1	1	3	2	3	3	5	5	5	4	3	3	2	3	2	3	3	4	2	2	2	2
21	0	45	21	17	7	14	11	14	14	10	18	22	40	1	1	2	2	0	2	3	0	1	2	0	0	1	1	0	0	3	2	3	3	5	4	3	5	4	4	2	4	2	3	3	3	2	2	1	2
21	0	71	33	28	10	12	16	22	19	21	17	20	37	0	0	3	3	5	0	3	3	3	0	3	3	3	3	3	0	1	3	4	5	5	5	0	5	5	4	4	5	2	4	4	4	2	2	2	2
20	0	59	29	22	8	21	22	21	22	23	28	30	58	2	3	3	3	4	2	3	4	4	3	4	4	4	3	4	3	4	4	4	4	5	5	4	5	5	4	4	4	2	2	4	3	1	3	3	3
21	0	49	20	19	10	17	14	18	17	17	10	15	25	3	3	1	2	4	0	2	3	3	3	3	3	2	3	3	1	2	2	4	3	4	4	3	3	3	3	1	4	1	4	3	4	1	1	1	1
19	0	79	36	32	11	20	17	18	11	22	7	18	25	0	2	1	1	5	1	5	4	5	1	4	5	3	4	5	2	3	3	2	1	5	5	5	4	3	0	1	2	1	3	3	5	1	1	0	1
21	0	64	28	28	8	22	18	18	15	17	15	15	30	3	3	4	1	5	0	3	3	2	1	1	5	2	1	5	1	4	3	5	2	4	5	5	5	2	2	2	2	2	4	4	4	1	2	2	1
21	0	80	36	30	14	17	23	20	16	12	21	21	42	0	2	3	4	3	1	4	5	5	1	2	3	3	2	2	0	3	4	3	2	2	4	5	4	3	2	1	2	5	4	5	4	2	2	3	2
21	0	62	29	22	11	14	16	14	12	17	9	11	20	2	3	1	1	5	1	1	1	1	1	2	2	1	4	1	1	3	3	3	3	4	3	3	5	4	3	1	3	3	1	3	4	1	2	1	1
23	0	49	23	19	7	12	12	19	13	14	15	24	39	2	0	3	2	4	0	2	3	2	2	0	0	2	2	2	0	2	2	3	2	4	4	2	3	4	1	1	4	2	5	4	5	1	2	2	2
22	0	71	31	30	10	20	18	19	16	13	9	10	19	2	0	1	2	3	2	2	5	4	5	4	5	3	5	4	0	3	3	3	1	5	5	3	4	3	1	0	5	3	3	3	1	1	3	1	1
	0	56	34	17	5	15	16	15	10	10	6	3	9	3	4	2	3	1	1	1	4	1	1	2	2	0	2	0	1	2	3	3	3	5	5	5	5	2	0	0	2	0	5	3	1	0	0	2	0
20	0	56	26	25	5	16	12	18	12	11	3	8	11	3	2	3	0	1	0	2	1	0	2	1	1	1	2	3	1	4	2	5	1	3	5	3	3	4	2	1	3	3	4	4	4	1	1	0	1
20	0	61	28	23	10	18	16	21	19	19	20	22	42	2	2	4	4	4	2	4	4	4	4	2	2	1	2	2	1	3	3	5	3	4	4	4	4	3	4	3	3	2	3	2	5	2	2	2	2
21	0	77	41	23	13	20	18	19	15	21	29	30	59	4	3	2	1	4	0	3	3	2	2	5	4	3	4	2	1	2	3	5	2	5	5	3	3	4	5	2	4	3	2	3	4	3	3	4	4
23	0	63	32	22	9	18	12	18	16	17	8	13	21	3	3	5	3	2	0	5	1	0	0	0	0	1	0	0	5	5	2	5	3	5	5	5	5	3	5	0	0	0	5	5	5	0	0	1	0
22	0	71	37	21	13	14	12	11	13	20	22	27	49	1	2	0	1	5	0	0	1	0	0	1	2	0	0	1	0	2	2	5	5	5	5	4	5	2	4	4	5	2	4	2	5	2	3	4	2
20	0	85	45	25	15	19	17	24	17	19	20	22	42	2	2	2	2	5	2	2	2	5	2	2	2	2	2	2	0	3	3	5	5	5	5	5	5	5	4	2	5	3	5	2	5	2	2	2	2
21	0	48	25	13	10	19	22	18	20	17	13	19	32	3	4	3	4	5	2	3	4	2	3	3	3	3	4	3	1	3	4	3	4	3	4	4	4	3	3	2	3	3	3	3	3	2	2	2	2
20	0	63	29	22	12	18	20	21	17	17	17	17	34	4	4	3	2	4	1	3	4	4	3	4	4	4	4	4	1	2	3	4	3	3	3	3	3	2	2	2	2	2	4	3	3	2	1	3	3
18	0	47	24	19	4	15	13	13	15	14	21	22	43	1	1	1	2	2	2	1	1	0	1	0	1	1	0	0	0	4	2	4	4	4	4	4	4	4	4	4	4	4	4	4	4	2	2	2	2
20	0	80	41	21	18	16	19	25	22	14	6	12	18	1	3	4	3	3	1	4	3	4	3	3	3	5	5	4	1	2	3	5	5	3	5	5	5	5	3	0	1	0	2	4	4	1	1	1	1
19	0	74	32	28	14	22	22	20	20	21	7	4	11	4	3	2	2	5	2	3	5	3	5	4	3	3	3	3	3	3	4	5	3	5	5	4	5	2	2	0	5	2	5	5	4	1	1	0	1
20	0	64	35	26	3	18	19	18	18	17	18	18	36	2	3	2	2	4	2	3	3	1	2	0	1	2	1	3	0	5	3	4	4	5	5	3	5	5	2	3	4	3	5	5	5	0	1	2	2
19	0	71	35	24	12	16	14	14	12	11	21	23	44	1	1	4	1	1	1	4	4	1	4	1	1	1	1	1	1	4	2	2	2	4	4	2	4	2	2	2	4	2	4	2	2	2	2	2	2
18	0	70	36	25	9	11	17	12	8	13	22	26	48	2	1	0	0	0	2	1	5	0	2	1	0	2	4	0	0	2	3	5	2	4	4	2	4	1	2	4	4	2	2	2	4	3	3	3	4
19	0	90	41	31	18	13	11	14	17	12	11	26	37	3	2	2	2	1	2	1	0	0	1	0	0	0	0	0	0	0	2	3	5	5	5	4	5	4	4	1	5	2	5	5	5	1	2	3	1
19	0	46	18	20	8	24	23	19	19	17	10	4	14	3	3	4	4	5	2	5	4	3	3	3	4	4	2	5	2	2	4	5	3	3	5	5	5	2	0	1	5	3	3	4	3	1	1	3	1
19	0	67	28	28	11	15	18	13	13	15	7	8	15	2	3	2	3	3	1	2	3	2	3	3	3	4	3	1	2	2	3	2	3	4	4	3	3	2	1	1	3	2	2	2	2	1	1	2	1
19	0	40	18	16	6	18	17	20	17	11	3	5	8	1	1	2	1	1	0	2	4	3	4	3	5	2	3	3	1	2	3	5	2	4	5	4	4	2	3	0	4	3	5	4	2	0	1	0	0
19	0	40	22	13	5	20	22	24	22	9	3	1	4	2	4	4	4	2	0	2	4	4	1	2	4	5	4	5	0	4	4	5	4	4	5	4	5	3	4	0	4	0	4	4	1	0	0	0	0
19	0	82	38	29	15	15	13	13	7	10	12	20	32	2	2	3	1	1	0	3	3	1	1	1	3	1	1	1	1	2	2	3	0	2	4	3	4	2	1	2	2	1	3	3	3	2	2	2	2
19	0	59	28	26	5	12	14	15	14	14	15	16	31	1	2	2	2	3	1	1	2	2	2	2	2	2	2	3	1	2	2	3	2	3	4	3	4	2	2	2	3	2	4	3	3	2	2	1	2
	0	73	35	28	10	16	10	15	14	14	29	23	52	0	0	1	0	0	2	3	2	0	2	0	0	0	0	0	0	4	2	5	3	5	5	4	5	4	4	4	5	1	5	5	5	3	3	4	3
19	0	86	42	28	16	19	16	22	18	10	8	8	16	3	4	2	1	1	0	2	3	4	3	1	3	2	4	2	0	4	3	5	3	3	5	2	4	2	4	2	5	0	5	5	3	0	0	1	0
20	0	68	36	16	16	12	6	22	13	9	0	8	8	0	0	0	0	0	0	0	0	2	0	0	0	0	5	5	0	3	1	5	3	5	5	4	5	5	0	0	5	0	5	5	4	0	0	0	0
18	0	77	37	28	12	17	19	18	20	17	14	20	34	2	4	5	5	5	1	2	2	2	2	3	4	3	3	4	1	1	3	3	3	3	5	4	5	0	2	2	4	2	5	4	3	0	0	4	2
18	0	75	38	29	8	16	14	11	15	15	20	23	43	1	2	2	2	1	2	3	1	1	2	1	1	1	1	0	1	2	2	2	4	5	5	4	5	2	3	2	5	3	3	4	5	2	2	2	3
18	0	54	27	22	5	16	10	15	12	19	11	17	28	2	3	3	1	5	1	0	1	0	1	4	3	0	3	3	0	3	2	4	2	5	5	4	3	2	2	2	4	1	3	3	3	1	2	3	1
19	0	64	34	22	8	18	20	16	17	22	22	26	48	1	3	3	4	2	1	3	3	3	2	4	2	3	3	1	2	3	3	2	3	5	5	4	5	3	3	4	5	3	2	4	5	2	2	3	3
17	0	50	24	20	6	19	22	17	17	17	15	17	32	2	3	2	2	3	2	3	3	3	2	2	2	3	3	2	2	4	4	2	5	4	4	4	5	3	2	2	4	4	4	4	4	2	2	2	2
19	0	66	30	25	11	16	20	18	19	15	15	24	39	3	3	2	3	3	1	3	3	3	2	0	0	2	0	2	2	3	3	4	4	3	4	3	5	4	4	2	4	4	5	4	5	2	3	1	2
20	0	65	28	25	12	18	22	21	17	18	21	19	40	3	3	3	3	4	1	3	4	3	1	3	4	3	3	3	2	2	4	5	3	2	3	4	4	3	3	3	2	4	4	4	4	3	3	2	3
19	0	66	31	27	8	17	18	17	14	16	31	32	63	3	3	3	3	3	0	3	3	3	2	2	2	1	1	3	0	3	3	2	1	4	5	3	5	3	3	2	3	3	5	2	5	3	3	4	3
19	0	78	36	31	11	15	18	14	8	7	0	2	2	2	3	2	1	1	0	4	4	3	1	1	2	3	3	1	0	2	3	4	1	2	4	4	4	1	0	0	1	1	1	4	3	0	0	0	0
18	0	34	22	12	0	14	12	16	12	13	6	11	17	1	0	2	2	0	2	2	2	2	2	2	2	2	2	2	2	4	2	3	2	3	4	2	4	4	2	2	3	2	3	2	4	0	1	2	1
19	0	70	36	30	4	20	22	21	15	19	2	2	4	4	4	2	2	5	0	4	4	4	3	4	5	5	3	3	0	1	4	3	1	5	4	5	5	4	1	0	1	0	5	5	5	0	0	0	0
17	0	61	24	29	8	17	18	25	16	16	5	1	6	0	2	5	4	5	0	4	4	5	1	2	3	1	3	3	0	4	3	5	3	3	5	3	4	2	1	1	3	4	5	4	5	0	1	0	1
18	0	66	31	22	13	20	16	24	19	21	13	17	30	2	1	5	3	5	0	4	4	5	3	4	5	3	4	4	3	2	3	5	4	4	4	2	3	1	1	1	5	2	4	4	4	1	1	2	1
18	0	68	29	27	12	18	13	14	21	16	21	19	40	3	1	3	4	5	0	4	4	2	4	1	2	1	3	3	1	4	2	2	4	2	4	1	5	3	3	4	4	0	1	3	3	2	2	2	2
18	0	66	36	28	2	12	10	17	15	11	14	18	32	1	1	2	2	1	0	1	2	3	1	2	1	1	1	2	0	2	2	4	3	3	5	2	3	3	2	2	5	1	4	5	3	2	2	2	1
19	0	69	31	29	9	14	10	16	17	15	17	22	39	2	1	4	0	0	1	5	0	0	5	0	0	2	2	1	2	3	2	3	5	5	5	0	5	4	5	3	4	0	3	1	5	1	4	1	3
18	0	80	39	32	9	20	18	20	15	20	40	36	76	3	1	3	3	3	2	4	3	1	3	3	1	1	3	1	3	3	3	5	3	3	5	4	5	3	2	3	5	5	5	3	5	4	4	4	4
20	0	86	40	30	16	22	12	12	16	17	14	22	36	0	2	1	1	3	0	5	2	1	1	3	4	0	1	2	0	3	2	1	4	4	5	5	5	3	4	2	5	1	5	4	5	1	2	2	2
19	0	66	27	31	8	13	14	12	15	16	16	18	34	1	2	1	3	4	0	1	2	1	1	1	3	3	1	4	0	2	2	5	1	4	5	3	2	1	1	4	3	3	3	5	3	2	2	3	2
20	0	60	28	22	10	13	17	18	21	18	16	19	35	1	2	5	3	5	1	1	3	1	4	1	2	3	1	2	0	4	3	4	4	4	4	1	4	3	4	3	4	2	4	4	5	1	1	2	1
18	0	55	26	23	6	13	8	14	11	9	16	17	33	1	1	3	0	0	0	0	1	1	0	0	2	0	0	1	0	2	1	4	2	3	5	5	4	2	4	2	3	1	4	4	4	2	2	2	2
18	0	76	34	32	10	14	19	17	11	16	6	4	10	0	0	1	0	5	0	2	5	2	2	2	3	3	3	3	0	1	3	5	0	5	3	3	4	2	4	1	5	4	4	2	3	1	1	1	1
19	0	85	40	31	14	19	17	17	16	19	29	28	57	2	2	2	2	3	1	3	3	3	2	3	4	3	3	3	1	3	3	3	3	4	4	3	4	3	3	4	4	2	3	3	4	3	3	3	3
18	0	69	32	22	15	17	16	17	15	15	16	20	36	3	1	1	1	2	1	2	3	3	4	2	3	2	3	2	2	3	3	4	3	3	5	3	4	3	2	3	3	3	3	3	3	2	2	3	2
18	0	41	19	13	9	17	16	18	17	16	20	20	40	2	3	3	3	3	1	3	3	3	3	3	2	2	3	3	1	3	3	4	3	4	4	4	3	2	2	2	3	2	3	3	3	2	2	2	2
20	0	66	38	15	13	17	20	23	20	21	22	24	46	1	3	5	2	5	2	3	4	4	3	5	5	4	4	4	2	3	3	4	4	3	4	2	4	3	3	2	3	2	3	4	4	2	3	3	3
19	0	85	39	30	16	13	17	15	12	16	21	23	44	3	3	2	2	5	0	3	3	3	1	2	2	3	3	2	1	3	3	1	1	3	3	1	3	3	3	1	1	2	3	3	4	2	2	3	1
17	0	67	35	23	9	20	20	17	21	18	10	17	27	3	3	2	3	4	0	3	3	3	5	3	3	3	2	3	0	3	3	4	4	5	3	4	5	2	3	2	4	3	4	3	4	2	2	2	2
18	0	68	32	25	11	20	22	23	20	18	9	13	22	3	2	3	4	3	1	2	4	3	2	4	5	4	4	4	1	2	4	4	4	4	5	4	4	4	1	1	4	4	5	5	5	2	2	1	1
18	0	45	24	19	2	19	19	22	11	15	13	21	34	3	4	5	2	5	1	4	3	2	1	3	2	2	2	2	0	2	3	5	2	2	4	3	5	5	1	2	5	2	3	3	3	1	2	3	1
19	0	72	29	31	12	16	13	21	24	18	16	21	37	1	0	3	3	4	1	2	2	4	3	1	3	3	4	3	1	4	2	2	5	4	5	2	5	3	5	3	4	1	5	5	5	2	2	1	2
19	0	80	40	28	12	18	17	19	18	19	20	21	41	0	1	2	3	4	0	3	3	3	2	4	4	3	4	4	0	3	3	3	2	4	5	5	5	3	4	3	3	2	4	3	4	1	3	3	2
18	0	61	27	22	12	21	19	23	20	18	17	20	37	3	2	4	3	4	2	3	3	3	3	3	3	3	4	4	2	4	3	5	3	4	4	4	5	3	4	2	4	3	4	3	3	1	2	2	2
19	0	70	35	24	11	14	20	20	14	19	21	22	43	3	3	4	3	3	1	3	4	3	1	4	4	2	3	3	1	1	3	4	2	5	4	1	4	3	2	2	2	4	3	3	4	2	2	3	2
19	0	51	23	17	11	22	19	25	20	18	14	12	26	3	3	5	3	4	0	4	4	5	4	4	4	4	4	3	1	2	3	4	4	4	5	4	4	3	2	0	5	1	4	4	5	2	1	2	1
18	0	72	36	28	8	16	10	18	15	12	21	17	38	0	0	2	0	0	2	2	0	1	0	0	0	0	0	0	0	5	2	5	5	5	5	5	5	5	5	2	4	3	5	5	5	2	2	4	2
19	1	24	11	11	2	14	12	15	13	11	12	14	26	1	1	2	1	1	2	2	1	1	2	1	1	1	1	1	1	4	2	4	4	3	4	3	4	3	2	2	3	3	4	3	3	2	1	1	1
18	0	29	8	18	3	18	10	12	10	10	4	2	6	1	2	3	2	1	2	4	1	0	2	1	0	1	0	0	0	3	2	1	2	4	5	5	4	4	2	0	5	0	4	2	4	1	1	1	0
19	0	64	28	25	11	20	16	18	19	15	10	7	17	2	2	3	3	3	1	3	2	3	3	2	4	3	4	3	2	2	3	4	4	4	5	4	5	2	2	0	5	1	2	4	4	1	2	1	2
18	0	57	27	22	8	16	17	21	17	18	13	16	29	2	2	3	2	4	1	2	2	3	3	3	3	3	3	3	2	3	3	5	3	5	4	3	5	3	3	2	3	2	4	3	2	1	2	2	2
20	0	52	20	23	9	22	20	20	18	18	8	3	11	1	3	5	3	5	2	4	4	3	3	2	3	3	2	4	3	5	3	5	3	3	5	4	5	2	1	0	5	2	3	4	5	0	0	2	1
19	0	34	18	11	5	10	11	12	12	13	10	13	23	2	2	1	1	2	1	1	2	2	1	1	1	1	2	1	1	1	2	3	3	4	4	3	3	2	2	2	2	1	2	4	3	1	1	1	1
20	0	54	27	19	8	23	20	20	18	17	28	25	53	2	3	3	3	3	0	4	4	4	3	2	5	2	3	3	2	4	3	4	3	4	4	3	5	2	4	2	5	3	4	2	4	3	3	3	3
19	0	56	18	31	7	16	10	15	10	9	10	11	21	1	1	3	0	0	1	3	1	0	3	0	0	0	1	0	0	2	2	3	3	5	5	5	5	3	1	1	5	1	5	3	3	0	1	1	1
19	0	71	31	28	12	19	19	19	10	24	30	28	58	1	4	3	1	5	2	4	4	4	1	5	5	3	4	4	1	2	3	2	1	5	5	4	4	3	1	4	3	1	3	2	4	3	4	4	4
19	0	48	24	18	6	15	13	17	15	16	15	16	31	2	2	2	2	3	2	2	2	3	2	2	2	2	2	2	2	2	2	4	3	3	4	3	3	3	3	2	4	2	3	3	4	2	2	2	1
20	1	35	20	10	5	17	17	21	16	15	10	10	20	1	1	3	1	3	1	3	4	4	2	2	5	4	4	4	1	3	3	5	2	5	5	2	3	2	3	2	3	2	3	4	2	0	2	1	1
20	0	68	32	26	10	23	19	25	22	22	14	22	36	3	3	5	3	5	1	3	3	3	3	3	4	1	3	3	1	4	3	4	3	4	5	4	5	5	5	4	5	4	5	5	5	1	2	1	2
19	0	62	35	22	5	26	22	25	22	22	7	7	14	4	5	3	3	5	0	3	4	4	4	4	5	4	4	4	3	4	4	5	4	5	5	5	5	5	3	0	5	0	4	4	5	0	1	2	1
20	0	38	18	14	6	14	14	14	12	13	15	13	28	1	0	1	1	1	0	1	2	2	1	1	1	1	1	1	1	3	2	4	3	4	5	4	5	2	2	2	4	4	4	4	4	1	1	2	2
18	0	36	17	15	4	17	17	19	17	16	20	17	37	2	2	2	3	3	2	3	3	4	3	2	2	2	2	2	1	3	3	4	3	4	4	3	3	3	4	2	4	4	4	2	4	2	2	2	2
18	0	81	37	29	15	17	13	19	15	17	20	19	39	3	1	3	2	3	0	2	2	2	0	0	0	0	2	2	2	3	2	5	3	4	5	4	5	4	4	3	5	3	3	4	5	2	2	2	2
19	0	78	37	29	12	16	12	17	14	14	15	10	25	2	1	2	2	3	0	2	1	2	3	4	5	4	3	3	0	1	2	4	1	3	4	2	2	2	1	1	4	2	4	4	3	1	1	3	1
19	0	60	26	23	11	21	24	27	25	23	14	21	35	2	2	5	4	4	1	3	4	5	4	4	5	4	4	5	4	2	4	4	3	4	5	4	5	4	4	2	5	5	5	5	5	2	2	3	3
18	0	52	25	23	4	22	17	21	23	22	1	0	1	3	3	3	2	4	0	2	5	5	5	5	5	3	3	4	2	3	3	5	5	5	5	4	2	2	2	1	5	1	3	5	5	0	0	1	0
18	0	65	27	26	12	10	12	11	14	12	20	16	36	1	1	1	1	1	0	1	1	1	1	1	1	0	1	2	0	2	2	4	4	4	4	1	4	1	2	2	4	4	3	4	4	2	2	1	2
18	0	56	21	30	5	14	13	19	14	9	6	4	10	1	0	2	0	0	0	0	5	0	2	0	5	1	3	5	0	3	2	4	2	4	5	3	5	5	0	0	2	0	5	5	5	1	1	0	0
18	0	39	18	16	5	19	24	20	20	20	13	12	25	4	3	4	4	5	1	3	4	3	3	3	3	4	3	4	2	3	4	5	4	4	5	3	5	1	1	1	3	4	4	4	5	1	2	1	2
20	0	44	19	15	10	21	18	22	19	16	20	15	35	2	2	3	3	4	0	4	4	4	1	3	4	4	4	4	0	3	3	4	4	4	4	3	4	3	4	1	5	1	4	3	4	2	2	2	2
19	0	51	25	21	5	21	17	22	16	17	16	16	32	3	2	3	2	5	2	3	4	4	2	2	4	1	4	3	0	3	3	4	4	4	5	4	5	3	1	1	4	2	4	4	5	2	2	2	2
18	0	67	29	30	8	18	16	24	18	16	10	17	27	1	1	3	3	3	0	2	3	3	1	3	4	3	5	3	1	3	3	5	4	5	5	3	4	4	3	1	5	2	4	4	3	2	2	2	1
19	0	75	33	32	10	21	19	20	11	24	22	21	43	3	5	4	0	5	1	4	5	5	1	5	5	1	4	2	3	3	3	2	2	5	5	2	4	4	2	1	4	1	1	4	5	2	3	1	2
19	0	60	23	26	11	17	19	13	16	16	14	16	30	2	3	1	1	3	0	3	3	1	4	3	3	1	3	1	0	1	3	4	4	5	5	3	4	1	2	1	5	5	3	4	4	1	2	2	1
19	0	60	24	26	10	20	18	19	22	19	19	19	38	4	4	1	4	4	0	4	4	5	3	2	2	3	2	4	1	1	3	4	3	5	5	4	3	4	3	2	5	1	3	5	5	2	2	1	2
19	1	60	31	21	8	21	23	21	21	24	40	30	70	3	3	2	4	4	2	4	4	4	4	4	4	3	5	4	2	3	4	3	2	5	5	3	5	3	3	4	4	4	4	4	5	4	4	4	4
18	0	76	36	27	13	24	26	26	23	22	6	0	6	3	4	5	3	5	2	3	4	5	4	5	5	4	3	4	3	4	4	5	3	5	5	4	5	3	5	1	5	5	5	4	3	0	2	1	0
20	0	65	32	25	8	26	17	25	26	21	0	2	2	3	0	3	3	3	0	5	4	4	4	4	4	4	4	4	4	4	3	4	5	5	5	5	5	5	5	0	5	1	5	5	5	0	0	0	0
18	0	56	25	21	10	15	24	20	4	12	8	9	17	3	3	4	0	1	0	2	4	3	1	4	3	4	3	1	1	1	4	4	1	4	5	4	5	3	1	1	2	4	3	0	1	1	1	1	0
19	0	57	26	24	7	23	20	22	16	19	2	4	6	3	4	3	2	4	0	3	4	4	3	5	5	4	4	4	0	3	3	3	2	5	5	5	5	4	0	1	4	0	4	5	4	0	0	0	0
19	0	66	29	29	8	19	20	23	21	15	12	18	30	2	3	3	4	1	0	4	3	4	1	2	3	3	4	5	0	2	3	4	1	5	5	3	4	3	5	2	5	4	5	5	5	2	1	1	1
19	0	65	28	27	10	11	16	12	14	13	14	18	32	2	3	1	2	2	1	2	2	2	2	2	3	2	2	3	1	1	3	2	2	4	4	1	3	2	2	2	2	3	3	3	2	1	2	2	1
18	0	48	27	14	7	20	22	20	12	17	6	14	20	1	4	5	3	1	2	3	3	4	1	4	5	5	2	3	2	4	4	5	4	5	5	3	5	0	0	0	4	1	4	1	5	1	1	1	1
20	0	53	27	18	8	16	19	23	26	19	15	23	38	3	1	4	4	3	1	1	4	5	4	3	3	3	2	5	0	4	3	5	4	4	5	0	5	4	4	4	5	3	3	5	5	2	2	2	2
21	0	56	29	22	5	12	12	13	12	12	16	18	34	0	3	2	0	0	0	4	3	1	0	0	0	0	1	4	0	3	2	4	2	5	5	1	3	2	2	3	4	1	3	4	4	2	2	2	2
19	0	33	15	13	5	19	20	23	21	15	9	10	19	2	2	5	5	0	2	2	2	2	2	2	2	5	4	3	1	4	3	5	5	5	5	5	5	4	3	2	4	3	3	3	5	1	0	1	1
19	0	73	37	21	15	26	24	25	20	18	20	36	56	3	3	5	4	3	0	4	4	5	1	2	5	3	3	3	2	4	4	4	3	4	5	5	5	5	5	3	5	5	3	4	4	2	2	3	2
19	0	83	39	31	13	12	12	10	8	9	15	17	32	2	3	3	1	0	2	3	1	0	1	0	1	1	0	0	0	3	2	1	0	1	3	1	3	3	3	3	2	2	3	3	5	1	2	3	2
23	1	49	23	17	9	16	16	12	15	20	15	26	41	3	1	2	2	3	2	1	2	2	2	2	1	3	2	3	4	5	3	1	3	5	3	2	3	3	3	2	4	4	2	2	4	2	1	2	0
20	0	74	36	30	8	22	26	21	15	14	0	3	3	2	4	4	4	5	1	4	4	5	1	4	4	4	4	3	0	3	4	5	1	5	5	4	5	0	3	0	5	5	3	3	0	0	0	0	0
20	1	66	29	26	11	17	17	11	12	10	2	12	14	2	2	1	1	0	0	2	3	1	1	0	3	3	1	3	0	3	3	5	1	5	5	4	5	1	1	1	3	1	2	5	4	0	0	0	1
21	0	69	35	24	10	22	14	19	19	20	7	4	11	2	2	3	3	4	0	3	3	3	3	4	5	3	3	3	3	3	2	4	3	5	5	4	4	3	4	0	5	0	3	3	4	0	2	0	1
19	1	64	32	22	10	19	16	11	15	15	0	0	0	3	3	0	1	2	2	2	2	2	3	3	3	3	0	1	2	3	3	4	3	3	3	4	3	2	2	2	4	2	3	5	3	0	0	0	0
19	1	76	36	28	12	18	23	25	21	20	2	20	22	2	4	2	3	5	0	3	5	5	3	5	5	3	5	5	0	0	4	5	5	5	5	3	5	3	0	0	5	2	5	5	5	0	0	0	0
20	0	56	28	20	8	16	17	16	14	18	4	7	11	2	4	1	1	2	0	3	2	2	2	5	2	1	0	1	0	2	3	5	5	5	5	2	5	3	3	1	5	2	5	2	5	0	0	2	0
19	0	63	29	25	9	19	19	18	15	16	1	1	2	4	3	2	2	4	2	3	4	4	3	2	2	3	2	2	2	2	3	3	2	4	5	3	4	3	2	1	5	2	4	4	3	0	0	0	0
20	0	87	39	32	16	19	19	23	22	16	12	12	24	2	2	2	3	4	1	3	4	4	5	3	4	3	4	4	2	2	3	5	4	4	4	4	4	4	2	0	4	3	4	4	3	2	2	1	2
19	0	88	41	30	17	16	20	24	19	15	17	11	28	4	4	5	3	3	0	2	4	5	3	3	3	4	4	4	2	2	3	5	3	5	3	3	4	2	1	1	2	1	3	5	1	2	2	3	1
20	0	79	34	29	16	25	20	23	18	25	10	21	31	4	4	4	4	4	1	4	4	4	4	4	4	4	4	4	4	3	3	5	5	5	5	5	5	1	1	3	5	0	5	0	5	1	3	0	2
19	0	75	31	32	12	22	20	19	15	12	0	6	6	5	5	2	2	2	0	5	5	5	3	5	5	5	5	5	0	3	3	5	0	5	3	4	2	0	5	0	0	0	2	0	0	0	0	0	0
21	0	52	23	21	8	20	16	16	19	20	5	13	18	2	3	2	3	4	1	4	4	4	4	4	5	2	2	1	1	2	3	2	3	5	5	4	3	2	3	1	3	1	4	5	5	0	1	0	1
21	0	87	43	28	16	17	20	19	18	15	15	14	29	3	3	2	2	3	1	2	4	4	3	3	4	4	4	4	2	2	3	4	3	4	4	3	3	2	2	1	3	3	3	4	2	2	2	1	1
21	1	63	33	19	11	19	19	13	15	11	12	15	27	4	4	0	4	0	0	4	4	0	0	3	3	4	4	3	0	3	3	4	2	3	5	4	3	2	3	1	1	1	3	3	4	1	2	1	1
22	0	72	34	26	12	18	19	20	20	22	9	12	21	2	3	1	2	5	1	2	3	3	3	3	3	2	3	4	2	4	3	5	4	5	5	4	4	3	4	2	3	4	5	3	5	2	2	2	2
18	0	85	40	32	13	16	19	15	20	26	30	28	58	0	2	1	4	5	2	1	4	5	2	5	5	5	3	5	2	3	3	3	3	5	5	5	3	1	1	4	2	2	2	5	5	2	4	4	3
20	0	61	23	27	11	23	19	22	20	21	17	20	37	4	2	2	2	3	2	4	3	3	3	3	3	4	4	3	3	2	3	4	3	4	5	5	5	5	5	3	5	2	4	4	5	2	2	2	2
20	0	53	26	21	6	16	17	11	16	13	1	1	2	4	5	3	3	0	1	2	2	0	4	2	2	2	3	2	2	0	3	2	2	5	5	4	4	0	1	0	4	1	3	4	4	0	0	0	0
19	0	75	36	24	15	19	18	13	10	18	7	7	14	4	4	3	2	4	0	2	3	4	2	3	4	3	0	1	5	3	3	4	1	5	5	5	5	1	0	0	1	0	1	4	1	0	1	4	0
21	0	78	38	27	13	19	13	17	14	15	15	18	33	2	2	4	1	2	2	3	1	2	2	2	4	2	2	3	1	3	2	3	2	4	4	3	4	4	3	3	4	2	2	3	3	1	2	1	3
20	0	55	25	23	7	16	16	19	14	20	11	13	24	2	3	2	3	4	2	3	3	4	2	3	4	1	4	4	3	3	3	4	2	4	4	2	4	2	1	2	2	2	3	2	4	1	2	1	1
21	0	66	28	25	13	21	23	21	20	17	7	5	12	4	4	3	3	3	0	3	4	4	3	4	5	5	4	3	2	2	4	5	2	5	5	3	4	1	4	0	4	2	4	5	3	0	1	1	0
22	1	34	24	7	3	11	19	8	6	11	4	16	20	3	4	0	0	4	0	2	4	1	1	1	1	4	1	1	3	1	3	1	0	1	5	3	3	1	4	0	1	1	4	0	2	1	1	1	1
21	0	77	36	29	12	21	24	19	19	17	15	23	38	2	3	1	3	3	0	2	3	4	2	3	5	5	4	4	1	4	4	4	4	5	5	3	5	2	2	1	5	4	4	4	4	1	1	2	1
19	1	61	20	30	11	22	20	22	19	22	20	20	40	1	4	3	2	5	2	4	4	5	4	3	4	2	3	2	1	5	3	4	3	5	5	3	3	3	4	3	5	4	4	4	5	3	3	1	4
19	0	87	43	27	17	19	26	22	19	20	15	14	29	3	5	3	3	3	1	3	5	3	3	4	5	5	3	4	3	2	4	4	4	4	5	4	5	4	3	1	2	2	5	2	5	1	1	2	2
23	1	47	26	16	5	12	16	17	10	18	20	24	44	2	3	3	0	4	0	1	3	4	0	4	2	3	1	3	0	2	3	3	1	4	5	3	4	2	3	3	2	0	4	3	3	2	2	3	2
22	1	78	41	25	12	18	23	17	18	10	7	10	17	4	3	0	3	2	1	3	4	4	2	2	4	5	2	4	0	2	4	3	2	4	5	2	3	3	3	0	3	4	5	4	2	2	1	1	0
20	1	81	38	27	16	20	22	24	19	19	17	31	48	3	3	3	3	5	0	4	4	5	2	2	3	4	5	4	1	3	4	4	4	5	5	4	5	4	3	2	3	2	3	3	4	2	1	3	2
24	1	70	35	22	13	22	17	20	14	15	12	17	29	4	3	3	4	2	2	4	1	4	3	4	4	4	3	1	1	4	3	4	2	2	4	3	3	3	2	2	3	3	3	2	4	2	1	1	1
21	0	59	27	23	9	17	19	19	16	11	12	15	27	3	3	4	2	4	0	2	3	4	2	3	4	4	3	4	0	2	3	3	2	2	4	2	3	2	3	1	4	3	3	3	1	1	2	1	1
21	1	58	28	22	8	14	16	14	14	10	2	7	9	4	3	2	1	1	0	2	4	0	1	1	3	4	3	4	0	0	3	4	3	3	5	0	2	3	0	0	5	0	2	5	5	0	0	0	0
20	1	57	28	17	12	13	11	17	14	13	14	15	29	4	1	3	2	1	0	2	2	2	2	2	2	2	2	2	2	2	2	4	2	3	3	2	2	2	3	2	1	2	4	3	3	0	2	2	2
19	1	47	21	21	5	15	14	14	16	9	10	9	19	2	1	4	1	4	1	2	1	1	1	0	1	4	1	4	0	3	2	5	1	2	5	4	4	0	5	2	3	2	3	4	1	1	1	0	1
20	1	60	22	23	15	16	14	16	18	25	32	26	58	3	3	1	2	5	0	4	4	3	5	5	3	3	4	3	3	0	2	2	1	5	3	3	2	3	3	3	3	0	3	4	4	4	4	2	2
20	1	52	28	16	8	25	19	18	12	17	11	13	24	3	3	3	0	2	0	3	4	2	1	5	5	3	2	5	0	4	3	5	1	5	5	5	5	3	1	1	5	1	3	4	4	1	1	1	1
20	1	55	25	17	13	13	17	22	19	16	4	21	25	1	3	5	3	3	0	0	5	5	4	3	4	3	4	3	0	3	3	3	2	5	5	2	3	1	2	2	3	0	4	5	3	0	0	0	0
19	0	85	36	32	17	20	18	11	17	21	0	1	1	5	5	0	0	5	0	3	3	0	5	3	3	3	0	4	3	2	3	5	0	5	5	2	4	2	4	1	5	0	4	4	4	0	0	0	0
21	1	48	24	12	12	19	19	19	18	13	0	0	0	3	4	2	2	2	2	2	2	2	4	4	1	2	3	2	2	4	3	4	3	3	4	4	4	4	4	1	5	4	4	3	1	0	0	0	0
20	0	70	32	26	12	21	19	17	12	15	0	0	0	3	3	2	0	4	0	4	4	2	2	4	4	4	4	4	1	2	3	3	0	5	4	5	5	2	2	1	3	0	4	4	0	0	0	0	0
21	1	49	24	16	9	14	19	15	13	16	14	19	33	3	4	2	0	0	0	0	5	2	0	4	5	4	2	5	4	0	3	4	2	4	5	4	2	1	2	2	2	1	4	4	2	1	2	1	2
19	1	72	33	29	10	15	22	12	12	17	25	27	52	3	4	1	2	3	0	4	4	1	2	2	2	4	2	1	2	2	4	1	3	3	5	2	4	3	1	4	2	2	4	3	3	2	3	4	3
20	0	81	37	31	13	25	26	23	19	23	2	2	4	5	5	3	2	5	2	3	3	4	4	5	5	5	4	4	2	3	4	4	3	5	5	4	4	3	3	2	5	5	5	3	4	0	0	0	0
19	1	74	36	32	6	15	18	25	27	20	18	12	30	5	5	5	5	5	0	5	5	5	5	5	5	5	5	5	0	0	3	2	2	5	5	0	0	3	5	0	0	0	5	5	5	2	2	2	2
23	1	64	33	26	5	26	23	21	16	11	14	17	31	4	4	4	0	4	0	4	4	4	4	0	4	4	4	4	0	4	4	4	2	4	4	5	5	2	2	1	5	2	3	4	2	1	1	1	1
22	1	69	31	29	9	19	12	15	18	9	11	14	25	3	3	2	2	1	1	3	3	2	3	1	4	0	2	2	1	3	2	4	3	3	3	2	2	3	4	1	4	2	2	4	2	1	1	1	1
20	1	62	29	26	7	21	18	18	20	13	4	15	19	3	4	1	3	3	0	2	3	3	3	2	3	4	3	4	1	4	3	4	3	3	5	4	3	4	4	1	5	1	3	3	3	0	0	0	1
21	0	72	35	28	9	25	16	22	9	19	0	9	9	4	4	3	2	5	0	4	3	3	1	4	5	2	5	2	2	3	3	4	2	5	5	5	3	4	1	1	4	1	3	1	2	0	0	0	0
21	1	44	20	16	8	17	24	17	26	23	18	27	45	1	2	3	4	5	0	2	4	0	5	5	3	4	2	4	0	4	4	5	4	4	5	4	5	2	4	4	3	5	5	5	5	2	2	1	1
19	0	63	35	21	7	26	30	25	16	20	0	11	11	2	5	5	0	5	0	5	5	5	2	5	5	5	5	5	0	4	5	5	2	5	5	5	5	2	2	1	5	5	3	5	4	0	0	0	0
19	0	59	24	23	12	14	17	19	18	17	14	16	30	2	0	2	1	2	2	2	2	2	3	3	2	4	3	3	2	2	3	5	4	4	5	3	5	3	3	2	3	3	4	4	4	2	2	1	1
20	0	85	45	30	10	24	23	20	22	20	1	3	4	4	4	3	2	5	0	3	5	4	4	4	4	4	4	4	0	3	4	4	3	5	5	5	4	1	5	2	5	2	4	4	4	0	1	0	0
19	0	70	30	32	8	17	13	11	8	10	2	23	25	2	2	0	0	2	0	2	0	0	0	2	2	3	3	0	0	1	2	4	3	2	5	5	5	1	1	1	5	1	3	4	3	1	1	0	0
20	0	58	23	25	10	21	22	19	12	8	4	1	5	4	4	4	1	1	0	4	4	4	1	1	4	4	4	4	1	4	4	4	1	3	5	4	4	1	1	0	1	2	2	4	2	0	0	1	1
21	1	89	45	28	16	30	30	30	30	26	19	37	56	5	5	5	5	5	0	5	5	5	5	5	5	5	5	5	1	5	5	5	5	5	5	5	5	5	5	5	5	5	5	5	5	2	2	2	2
18	0	55	28	20	7	19	13	17	12	17	9	20	29	3	2	2	2	4	0	2	1	2	2	2	3	2	4	2	1	3	2	4	2	4	4	4	4	3	2	2	4	2	2	2	4	1	2	0	2
19	0	77	34	27	16	20	19	18	18	18	11	10	21	4	4	3	3	5	0	3	4	2	2	3	4	3	3	2	1	3	3	3	3	4	5	4	4	3	5	1	2	1	4	3	4	2	1	1	1
20	0	42	27	11	4	18	23	20	12	14	0	4	4	3	2	2	1	3	0	3	3	3	1	4	5	4	3	5	0	1	4	5	2	5	5	4	5	3	2	0	2	5	4	1	2	0	0	0	0
21	0	96	48	30	18	24	26	24	21	15	3	11	14	5	4	3	4	4	0	2	4	4	1	2	3	4	4	5	0	4	4	5	1	4	5	5	5	3	5	0	5	5	5	5	5	0	0	3	0
19	0	64	26	24	14	15	14	12	13	12	11	11	22	1	2	1	1	2	0	2	2	2	1	2	2	3	2	3	0	2	2	2	2	4	4	4	4	3	3	2	4	1	2	3	2	2	1	1	1
19	0	48	20	18	10	22	16	11	10	19	5	10	15	3	3	0	0	3	0	3	3	2	0	3	4	3	2	4	2	3	3	4	3	4	5	4	3	1	1	4	5	1	2	2	3	2	2	0	0
21	0	67	29	29	9	17	14	12	7	13	12	8	20	4	4	2	0	3	0	3	3	1	0	3	1	0	1	2	0	1	2	4	0	4	5	5	4	1	1	0	3	1	3	4	3	3	3	1	1
20	1	81	39	27	15	22	22	22	22	22	9	14	23	3	0	3	2	3	0	2	4	4	4	5	5	4	4	4	3	4	4	4	4	5	5	5	5	5	5	1	3	5	2	3	5	0	2	1	3
19	0	48	26	14	8	12	13	11	10	11	16	15	31	1	1	0	0	0	0	3	3	1	1	1	2	0	1	0	0	0	2	3	3	4	5	2	4	2	2	2	4	3	4	4	4	2	2	2	2
19	0	83	44	27	12	24	22	22	21	23	4	0	4	4	4	4	4	4	0	4	4	4	4	4	4	3	3	3	4	4	4	4	3	4	4	4	4	3	4	3	4	3	4	3	4	1	0	1	0
20	0	73	33	27	13	16	16	12	14	13	16	15	31	3	3	0	2	2	0	2	3	3	3	2	3	3	2	2	1	3	3	3	2	3	3	3	3	2	2	2	2	1	2	3	3	2	2	2	1
20	1	38	19	15	4	23	20	24	16	15	14	16	30	3	3	4	0	2	0	4	4	4	1	3	4	5	4	4	0	4	3	5	3	4	5	4	4	3	4	1	4	1	4	4	5	1	2	1	1
21	1	78	38	30	10	22	16	22	17	18	2	18	20	3	3	3	1	4	0	4	4	4	2	3	4	1	3	4	0	1	3	4	2	5	4	5	5	5	4	2	5	0	3	4	4	1	1	0	0
20	0	86	40	31	15	20	18	19	15	21	11	13	24	4	4	2	2	4	0	2	3	5	3	5	5	3	2	2	0	3	3	4	2	5	5	2	4	2	4	3	4	1	4	2	4	2	1	3	1
21	1	82	39	29	14	22	14	23	19	14	33	36	69	4	3	3	2	4	0	4	4	2	3	0	3	1	4	3	2	4	2	5	4	3	5	3	4	4	4	0	4	0	5	3	5	4	4	3	4
22	0	71	31	31	9	22	14	18	15	24	25	36	61	1	1	1	2	5	1	4	3	5	1	5	5	1	1	2	0	4	2	5	4	5	5	4	5	1	4	4	4	2	5	2	5	3	2	2	3
21	1	51	21	18	12	16	13	8	9	16	7	22	29	5	2	1	1	3	0	1	2	1	0	3	4	3	2	3	0	2	2	1	0	3	3	2	3	2	3	2	2	1	1	2	5	0	0	2	1
20	0	52	25	21	6	20	18	18	19	17	13	11	24	2	3	2	2	3	1	2	3	3	3	4	5	4	3	3	3	2	3	5	4	5	4	4	4	3	3	1	5	1	2	4	1	1	1	1	2
20	1	78	37	29	12	19	18	16	19	15	5	25	30	4	4	2	2	3	2	4	5	5	2	2	4	1	1	4	0	4	3	3	4	5	3	2	4	1	3	1	1	1	4	4	4	0	1	1	1
21	0	80	40	30	10	20	20	21	18	20	21	26	47	2	3	3	3	5	1	2	3	4	2	3	3	2	3	4	2	3	3	5	4	4	5	5	5	3	2	1	5	4	3	3	5	2	2	1	2
20	0	51	19	28	4	21	23	18	16	18	15	11	26	3	3	2	2	2	0	3	5	4	2	5	5	4	2	3	0	2	4	3	2	5	5	3	5	2	4	1	5	2	5	3	5	1	1	2	1
24	1	56	26	20	10	16	20	17	18	15	14	12	26	3	2	1	2	2	1	1	4	3	3	3	3	4	4	3	1	1	3	3	3	4	5	3	5	3	4	3	5	2	3	3	2	2	2	4	0
20	0	48	22	17	9	15	17	17	17	20	24	25	49	0	3	3	3	4	2	4	4	3	2	3	3	3	3	4	1	2	3	3	3	4	4	2	3	2	2	4	4	1	3	3	4	3	4	3	4
20	0	56	28	25	3	20	17	16	16	19	20	18	38	3	3	2	2	4	1	2	2	2	2	4	4	3	3	3	2	2	3	4	3	4	5	4	3	2	4	2	5	3	3	2	3	2	2	2	2
20	0	84	41	30	13	19	18	17	18	19	19	23	42	1	3	2	2	3	2	3	2	2	3	2	3	2	2	3	2	3	3	5	3	5	5	4	5	3	4	3	5	3	3	3	4	2	3	2	3
20	0	62	30	17	15	11	13	10	9	7	13	12	25	0	5	1	0	0	0	1	0	0	0	0	0	0	0	0	0	2	2	5	5	5	5	5	4	0	1	0	3	2	4	3	2	2	2	1	1
21	0	76	35	30	11	10	13	10	7	9	16	10	26	0	3	1	0	0	0	1	1	0	0	0	1	1	1	0	0	1	2	4	4	4	5	4	3	2	1	2	3	3	2	2	3	2	2	2	1
19	0	86	43	26	17	22	24	20	17	19	13	23	36	2	3	3	3	4	0	3	4	3	3	4	4	3	3	3	3	4	4	4	2	4	3	5	5	4	3	1	4	5	3	3	3	1	1	2	1
21	0	39	20	10	9	27	26	21	17	19	0	12	12	5	5	3	3	5	0	4	5	4	2	5	5	5	5	5	0	3	4	2	2	5	5	5	5	2	2	0	5	2	5	3	4	0	0	0	0
20	0	59	28	26	5	17	19	21	20	20	20	20	40	3	3	3	3	4	0	3	3	3	3	4	4	3	5	3	3	2	3	4	4	4	5	3	5	3	4	2	2	2	3	3	3	2	2	2	2
20	0	74	37	27	10	13	13	17	13	17	21	26	47	0	1	2	1	4	1	3	2	2	2	3	3	2	2	2	1	2	2	5	2	4	3	3	3	3	3	2	2	3	3	3	3	2	2	2	3
20	0	58	29	18	11	12	10	13	12	11	20	20	40	1	1	1	1	1	1	1	1	1	1	1	1	1	1	1	1	3	2	3	3	3	3	2	3	3	3	2	4	2	4	3	3	2	2	2	2
22	0	68	32	25	11	14	11	10	15	11	17	22	39	0	1	2	0	0	0	2	1	0	3	0	0	0	0	0	0	4	2	4	4	5	5	3	5	3	4	2	5	2	1	4	4	2	2	2	1
20	0	74	38	27	9	15	17	16	7	5	0	0	0	3	4	2	2	1	1	3	3	1	3	2	4	2	3	2	2	0	3	5	0	0	5	5	5	0	0	0	0	0	5	0	0	0	0	0	0
20	0	56	25	23	8	16	14	14	14	13	7	9	16	4	2	3	1	3	1	3	1	1	2	1	1	2	2	2	2	3	2	4	4	4	4	2	4	1	2	1	3	3	3	3	2	1	1	0	1
20	0	69	32	25	12	18	17	18	19	19	14	19	33	2	3	2	3	3	2	3	3	4	2	4	3	2	3	3	2	3	3	3	4	4	4	3	4	3	4	2	4	2	3	3	4	2	1	2	1
21	0	43	22	17	4	14	10	15	12	14	12	18	30	3	2	1	1	5	0	0	1	1	1	2	2	0	2	1	0	3	2	3	3	3	3	3	3	4	3	2	3	2	4	3	2	1	1	2	1
20	0	71	37	26	8	18	17	18	16	20	18	15	33	3	3	1	3	4	0	1	2	3	1	4	4	4	3	3	1	2	3	4	3	5	5	4	4	4	2	1	4	1	3	4	5	2	2	2	1
21	0	84	41	31	12	16	12	15	14	22	35	31	66	3	1	2	2	5	0	1	2	2	0	4	3	1	1	2	0	3	2	4	4	5	5	1	3	3	3	3	5	3	3	3	5	4	4	3	4
22	0	51	26	17	8	12	6	11	8	7	7	11	18	2	0	0	1	0	0	1	0	0	0	0	1	0	1	0	0	3	1	3	2	4	5	3	3	4	2	1	2	2	3	3	2	1	1	1	1
21	0	43	22	16	5	11	10	11	9	8	5	9	14	2	1	2	1	0	2	0	1	0	1	0	0	0	1	0	0	2	2	3	1	4	4	3	3	2	3	0	4	3	3	3	4	0	1	0	0
20	0	83	43	28	12	21	23	22	20	22	2	0	2	3	5	3	2	5	2	1	5	5	4	5	5	4	4	4	4	2	4	4	3	5	5	5	5	2	5	0	5	0	4	2	3	0	0	0	0
21	0	82	36	31	15	18	13	13	10	12	14	19	33	2	3	4	2	1	1	4	2	1	0	1	4	2	1	1	0	1	2	3	2	4	4	2	3	2	1	2	5	1	2	4	4	2	2	2	0
20	0	57	28	17	12	15	18	19	17	17	17	14	31	4	4	2	3	4	1	2	3	4	3	4	4	3	4	3	1	1	3	4	3	3	4	2	3	3	2	2	2	2	2	3	3	2	2	3	2
22	0	79	35	29	15	11	12	13	12	16	19	19	38	1	2	2	1	3	2	1	1	1	1	1	1	1	1	1	0	2	2	4	4	5	5	4	4	2	2	3	2	2	3	3	4	2	3	3	2
21	0	77	36	26	15	14	19	20	15	17	17	20	37	2	3	5	2	3	1	1	3	2	4	2	2	5	1	1	3	2	3	4	2	2	4	5	3	5	3	2	2	2	3	3	5	2	2	3	1
20	0	71	33	25	13	21	20	18	17	16	18	18	36	4	4	2	2	3	1	3	3	3	2	2	4	3	3	4	2	3	3	4	2	3	4	4	4	3	4	2	3	3	3	3	4	2	2	3	3
21	0	74	35	25	14	15	14	19	16	19	6	19	25	0	2	3	3	5	1	2	3	3	3	4	4	1	4	0	0	1	2	4	2	4	5	3	4	1	4	2	5	2	4	4	4	0	2	1	1
21	0	78	35	31	12	23	22	20	18	20	5	3	8	0	2	1	1	5	1	4	5	4	5	5	5	3	4	2	0	4	4	4	3	5	5	5	5	3	2	1	5	3	4	5	4	0	0	1	0
20	0	69	31	29	9	14	17	13	15	14	22	26	48	2	2	0	1	3	2	1	3	3	1	3	5	2	3	4	0	2	3	2	3	3	3	2	3	3	3	2	2	4	2	3	3	2	3	2	2
21	0	69	32	24	13	12	10	9	13	12	19	20	39	1	0	1	1	1	0	1	1	0	1	0	0	2	0	1	0	3	2	3	4	4	5	3	3	2	3	3	4	2	3	3	4	2	2	3	2
20	0	69	32	24	13	19	23	18	15	17	7	12	19	2	3	1	1	3	0	4	5	4	3	4	3	4	3	2	0	2	4	4	3	5	5	4	5	2	3	1	4	2	4	3	4	0	0	2	1
22	0	63	31	23	9	22	20	23	19	23	14	19	33	3	3	3	3	3	0	3	4	4	3	5	5	3	4	3	4	4	3	4	3	5	5	5	5	4	5	2	2	2	4	2	4	2	1	2	1
22	0	76	34	29	13	11	10	17	17	12	17	22	39	1	0	3	3	1	1	2	1	1	1	0	0	0	1	1	0	2	2	5	4	4	5	1	5	3	4	3	5	2	4	4	4	2	2	3	2
20	0	88	42	31	15	21	24	17	16	20	14	25	39	5	5	2	2	5	0	1	5	4	2	5	4	4	3	3	1	3	4	3	2	5	5	5	3	2	5	2	3	3	3	2	2	1	1	2	1
22	0	71	33	29	9	16	20	18	17	17	11	15	26	3	3	3	3	3	2	2	4	4	2	4	4	4	3	4	2	2	3	4	4	4	5	3	4	2	2	1	2	2	2	2	3	1	1	2	1
21	0	84	38	30	16	21	18	22	14	21	19	25	44	3	2	1	1	5	0	2	3	5	1	5	5	3	5	4	0	2	3	4	3	5	5	4	4	3	1	3	5	3	4	4	3	2	2	3	2
21	0	61	29	22	10	23	24	24	22	19	19	21	40	4	4	5	3	4	1	4	4	4	4	4	4	4	4	4	1	4	4	5	3	4	4	5	5	3	3	1	2	3	3	5	5	1	2	2	2
21	0	62	37	19	6	21	20	24	7	10	2	3	5	1	3	5	0	0	0	4	4	0	0	0	5	5	5	5	0	1	3	5	0	5	5	5	5	4	0	0	5	0	5	2	5	0	0	0	0
20	0	68	36	23	9	16	20	16	18	21	11	13	24	3	3	2	3	4	1	1	3	2	2	3	3	3	3	3	3	2	3	3	3	5	5	4	5	3	4	1	3	3	3	3	5	1	3	2	1
20	0	82	40	29	13	18	17	23	19	20	6	13	19	3	2	2	2	4	1	4	4	5	4	4	4	4	4	4	4	3	3	5	3	5	4	3	3	4	2	1	1	1	3	4	2	0	0	1	1
23	1	53	25	19	9	16	20	18	10	16	11	14	25	1	4	1	1	2	1	4	4	4	1	4	4	1	4	1	1	2	3	4	1	4	4	4	4	2	2	1	1	4	3	4	4	1	1	1	1
21	0	59	32	19	8	13	16	14	11	10	0	0	0	5	5	4	2	3	0	0	0	0	0	1	1	3	5	2	5	1	3	4	3	1	5	5	5	1	1	0	1	0	0	3	0	0	0	0	0
20	0	81	37	31	13	20	22	20	18	19	1	0	1	3	3	2	2	3	0	1	3	3	3	4	4	3	4	3	2	3	4	4	3	5	5	5	5	3	3	1	4	4	4	4	4	0	0	0	0
20	0	52	26	20	6	23	22	13	10	15	0	1	1	5	5	3	2	2	0	5	3	2	1	5	5	4	2	1	1	1	4	3	3	4	5	5	5	1	1	0	2	1	2	2	3	0	0	0	0
21	1	50	26	16	8	21	18	22	19	20	20	23	43	3	3	3	3	3	1	3	3	4	4	4	4	4	4	4	3	3	3	4	3	4	4	4	4	3	1	2	4	1	4	4	4	2	2	2	2
20	1	73	33	27	13	14	11	13	6	12	18	23	41	1	1	1	0	0	2	1	0	1	0	1	1	1	1	0	0	3	2	4	3	3	4	3	5	2	3	4	5	2	4	0	4	2	1	2	1
21	1	36	17	14	5	12	10	11	17	14	1	3	4	1	1	1	2	2	0	1	1	1	1	1	2	1	1	1	1	1	2	5	3	5	3	5	4	1	5	2	2	1	2	5	3	0	0	0	0
22	0	69	35	22	12	23	23	21	18	17	3	1	4	4	5	3	2	3	1	3	5	4	4	5	5	4	4	4	1	2	4	4	3	5	4	4	3	2	2	0	5	2	4	3	3	0	1	0	0
20	0	54	24	18	12	14	18	14	9	15	5	6	11	4	1	1	0	2	0	1	5	3	1	4	4	5	2	1	0	2	3	3	1	5	5	2	2	2	3	1	1	2	3	3	3	2	1	0	1
19	1	64	30	23	11	19	19	10	7	10	4	14	18	3	3	1	1	2	0	3	3	2	1	2	3	3	2	2	0	4	3	2	1	4	4	5	4	1	1	1	1	3	2	1	1	1	1	0	1
19	0	49	22	20	7	9	12	12	12	13	15	19	34	1	2	0	0	2	0	0	2	2	1	1	1	1	2	1	1	1	2	3	4	4	4	3	4	2	2	1	3	1	3	4	4	2	2	1	2
18	0	77	35	30	12	17	13	21	20	14	12	9	21	1	0	2	2	2	1	3	4	4	4	4	5	3	5	3	0	2	2	3	2	3	5	4	4	4	5	0	2	0	3	4	5	2	2	2	2
19	0	48	26	17	5	17	17	17	17	16	8	13	21	3	3	1	0	3	0	3	4	3	4	5	4	3	4	4	0	1	3	4	3	4	4	3	2	2	2	1	3	2	3	4	3	0	1	2	1
20	0	59	30	18	11	12	13	14	12	13	1	9	10	2	2	1	1	2	0	1	2	2	2	3	4	2	2	1	0	2	2	4	3	5	4	1	4	1	2	1	2	1	4	3	2	0	1	0	0
20	1	56	28	17	11	21	23	20	19	19	12	21	33	4	4	3	2	3	0	3	4	3	2	3	3	5	4	4	1	3	4	4	3	5	5	5	5	2	4	3	3	1	4	4	4	2	2	2	1
20	0	66	32	18	16	15	18	7	4	6	3	4	7	2	3	0	0	0	0	2	3	0	0	3	3	4	0	1	0	2	3	4	0	3	5	4	3	0	2	0	2	2	3	1	0	0	0	2	0
21	1	48	17	22	9	14	16	19	25	20	11	8	19	2	4	4	5	3	0	0	1	3	5	5	4	4	3	5	2	1	3	5	5	4	5	3	4	2	1	2	4	0	2	4	4	1	2	1	1
19	0	65	30	27	8	18	18	16	14	15	14	12	26	2	3	2	1	2	1	3	3	3	2	3	3	4	3	3	1	3	3	2	2	4	5	3	4	2	2	1	4	1	4	4	4	1	1	2	1
23	0	28	15	4	9	11	19	14	14	10	2	2	4	2	3	1	1	1	0	2	4	3	2	1	1	4	2	3	0	1	3	4	2	4	4	3	3	1	2	0	2	2	3	4	4	0	0	0	0
21	0	51	18	30	3	14	14	12	16	10	16	15	31	3	2	2	2	3	1	2	3	2	1	2	3	3	2	2	1	2	2	3	3	2	5	1	3	0	4	0	3	1	3	4	2	2	2	2	1
20	0	60	29	20	11	20	18	16	12	9	0	4	4	3	2	0	2	3	0	4	4	4	1	5	4	4	4	3	0	2	3	3	3	1	3	4	3	3	3	0	3	2	2	0	0	0	0	0	0
21	0	66	35	21	10	18	19	17	16	11	0	5	5	4	3	2	2	1	0	2	4	4	0	1	1	2	2	3	0	4	3	5	2	5	5	4	5	2	5	0	3	2	2	4	4	0	0	0	0
19	0	42	20	20	2	17	17	13	15	13	0	0	0	4	4	2	3	3	0	2	3	2	2	3	2	2	2	2	2	2	3	2	1	3	4	3	4	3	3	0	4	1	2	4	2	0	0	0	0
21	1	48	25	14	9	19	16	20	17	17	10	16	26	4	2	4	3	4	2	4	4	4	4	4	4	2	3	4	2	1	3	4	2	2	3	5	4	3	3	2	1	1	2	1	3	1	1	1	1
21	1	47	24	19	4	18	12	18	8	16	2	4	6	1	2	3	1	5	0	2	2	2	1	3	4	1	2	1	0	3	2	5	1	5	5	3	3	2	1	0	5	2	4	3	3	0	0	0	0
20	1	44	22	17	5	15	22	22	16	17	8	14	22	1	4	2	2	4	0	2	4	4	1	4	4	2	4	4	1	1	4	4	3	4	4	4	4	4	3	1	3	4	4	3	3	1	1	1	1
19	0	59	31	21	7	24	24	23	18	17	3	5	8	5	4	3	3	5	2	4	4	5	2	5	5	5	4	4	0	4	4	5	2	5	5	3	4	4	3	0	3	3	2	4	2	0	0	2	0
21	1	45	23	15	7	18	13	13	11	11	1	5	6	3	3	1	1	1	2	3	3	3	0	2	3	3	2	4	2	2	2	2	2	4	5	4	2	2	2	1	3	0	3	2	1	0	0	0	0
21	0	82	41	25	16	21	20	19	22	17	11	32	43	2	3	3	3	3	1	4	2	0	4	1	1	2	4	2	4	4	3	5	4	3	5	5	5	3	5	3	5	5	4	4	3	2	2	0	4
20	0	76	40	26	10	17	13	11	10	14	12	11	23	4	3	1	2	3	1	2	2	2	1	1	1	1	1	1	1	2	2	3	2	4	4	4	3	2	2	2	4	2	2	2	3	1	2	1	2
21	0	58	28	19	11	24	24	20	19	11	0	3	3	5	5	2	3	1	0	3	5	4	3	3	4	5	4	5	0	3	4	4	2	5	5	5	4	2	2	1	4	1	4	4	1	0	0	0	0
19	0	44	23	15	6	16	18	14	13	11	3	4	7	3	3	1	1	1	1	2	3	3	1	4	4	4	2	3	0	2	3	3	2	4	4	3	4	1	2	0	2	1	4	4	2	0	1	0	1
20	0	64	27	28	9	22	19	23	16	19	10	10	20	4	3	4	2	4	0	3	4	4	1	4	3	3	4	4	3	3	3	4	3	4	3	4	4	3	2	1	5	2	4	4	3	0	1	1	1
20	0	58	30	20	8	20	24	22	17	12	13	12	25	4	4	5	3	4	0	3	4	4	3	4	3	5	4	4	0	3	4	4	2	2	5	4	4	2	2	1	3	3	3	3	1	1	2	2	2
21	0	46	23	15	8	18	17	19	12	8	0	0	0	4	1	2	2	3	0	2	5	4	1	3	2	5	4	3	0	2	3	4	1	2	4	4	3	2	1	0	4	0	3	4	0	0	0	0	0
21	0	46	23	18	5	20	17	20	20	15	11	12	23	3	3	3	3	2	2	3	3	2	3	3	3	3	3	3	1	3	3	4	3	4	4	4	4	4	4	1	4	1	4	4	4	1	1	2	1
22	0	67	29	26	12	19	14	15	15	19	10	17	27	2	2	1	2	5	0	2	3	3	1	3	3	2	3	3	1	3	2	3	3	3	4	4	4	2	2	2	5	1	3	4	5	2	1	1	1
18	1	58	23	24	11	13	12	12	16	13	9	7	16	1	1	2	1	2	0	2	3	3	3	3	3	1	2	4	0	1	2	2	1	4	4	2	3	1	4	2	4	2	2	3	2	0	2	1	1
19	1	75	36	30	9	23	26	27	23	28	25	32	57	4	5	5	2	5	2	4	5	5	4	5	5	4	4	4	4	4	4	5	4	5	5	4	5	4	5	4	2	3	4	4	5	3	3	2	3
19	0	88	44	27	17	14	8	12	12	10	1	0	1	1	1	1	1	1	0	1	1	4	0	1	4	1	1	1	2	3	1	3	3	3	3	5	2	2	4	0	0	2	1	3	3	0	0	0	0
19	1	63	32	23	8	16	17	15	17	17	11	36	47	3	2	1	2	2	0	1	4	3	3	3	4	3	3	3	0	3	3	4	3	4	3	2	3	2	3	5	3	2	2	3	3	0	2	1	1
19	0	57	31	19	7	12	18	21	11	11	3	3	6	1	4	4	1	3	0	3	4	4	1	2	1	1	4	1	0	2	3	4	2	3	3	3	4	3	3	0	2	2	2	3	3	1	1	0	0
22	1	80	39	26	15	20	16	19	14	12	8	10	18	3	2	4	2	3	0	3	3	3	3	3	4	3	3	3	0	3	3	4	4	4	4	3	4	1	1	1	4	1	4	1	1	4	0	4	0
18	0	56	26	22	8	17	14	11	16	13	14	15	29	3	2	1	3	3	1	3	3	3	3	3	3	3	2	3	1	1	2	2	2	3	4	3	3	1	2	1	4	1	2	3	2	1	1	1	1
20	1	61	22	27	12	23	20	18	11	13	0	8	8	3	3	0	3	3	0	4	4	4	0	5	5	5	3	5	0	3	3	3	3	5	5	4	5	4	0	0	4	0	4	0	0	0	0	0	0
20	0	66	35	20	11	28	22	19	12	8	1	0	1	4	5	2	0	2	0	4	3	4	0	2	5	5	3	5	0	5	4	5	1	1	5	5	4	1	1	0	5	1	4	5	3	0	0	0	0
19	1	65	28	24	13	16	11	16	14	14	15	19	34	2	1	2	1	1	2	3	2	1	2	1	0	1	1	2	2	3	2	4	2	5	4	4	4	4	3	2	4	1	4	4	3	2	1	2	2
21	1	59	30	22	7	23	20	22	18	14	2	1	3	4	4	3	2	2	1	3	4	3	2	3	3	4	4	3	2	3	3	5	3	4	5	5	5	3	3	0	5	0	4	5	3	0	0	0	0
21	0	62	30	21	11	20	18	20	23	16	9	10	19	2	4	2	3	1	0	3	4	4	4	3	5	3	2	5	0	3	3	5	4	5	5	3	3	4	3	3	4	1	3	4	4	2	2	2	1
19	0	68	34	25	9	19	23	16	18	16	15	16	31	4	5	2	1	3	0	3	4	4	4	2	2	2	2	4	1	3	4	3	3	4	5	4	5	3	3	2	3	3	2	3	4	2	2	2	2
22	1	47	19	21	7	15	13	15	11	17	14	16	30	0	2	2	1	3	0	2	3	3	2	4	3	1	1	1	0	3	2	4	3	4	4	4	3	2	2	2	3	2	3	2	4	1	1	2	1
19	0	84	39	30	15	18	16	20	17	22	20	21	41	0	2	4	1	5	0	2	3	5	3	3	5	3	4	5	1	3	3	3	3	5	5	3	3	2	2	3	5	2	2	3	5	2	2	2	2
20	0	65	30	26	9	18	19	17	16	17	11	16	27	2	1	1	1	3	0	2	3	2	2	3	2	4	3	3	1	3	3	4	2	4	5	4	4	3	4	2	5	4	4	4	4	1	1	2	1
19	0	89	42	30	17	14	12	17	13	18	16	26	42	1	1	1	2	3	0	2	2	3	1	3	1	1	2	3	1	2	2	4	2	4	3	3	3	3	3	3	5	3	4	2	4	2	2	2	2
20	1	78	39	22	17	27	28	20	22	11	0	4	4	4	4	1	1	4	0	4	5	5	4	2	5	5	4	4	1	4	5	5	4	2	5	5	5	1	5	1	5	4	4	4	1	0	0	0	0
22	1	52	25	18	9	14	14	15	16	17	20	21	41	1	1	1	1	3	1	1	3	3	3	3	3	3	3	3	3	3	2	3	4	3	3	4	4	2	3	2	2	1	3	2	3	2	2	2	2
	0	71	35	23	13	20	19	18	15	19	7	17	24	3	3	2	2	3	1	2	2	3	4	3	3	3	4	3	2	3	3	4	2	4	5	5	5	2	2	2	4	3	3	2	5	0	2	1	1
19	0	74	33	27	14	21	22	21	17	17	0	0	0	3	3	2	3	5	2	4	3	3	3	2	4	3	5	4	2	3	4	3	3	3	4	5	5	3	1	0	2	4	5	3	5	0	0	0	0
19	1	61	33	20	8	18	17	20	13	14	0	6	6	4	3	3	1	2	0	2	3	3	1	3	3	3	4	4	0	3	3	4	1	5	5	5	4	3	3	1	1	1	3	3	3	0	0	0	0
20	0	63	29	23	11	20	16	16	15	14	7	6	13	3	3	2	3	3	1	2	1	4	2	4	4	4	3	4	1	2	3	3	2	4	5	5	4	2	1	1	4	1	2	3	1	1	1	1	0
20	0	84	38	31	15	16	16	18	15	15	8	9	17	2	2	2	2	3	0	2	3	3	2	3	3	3	3	2	1	1	3	4	2	3	4	3	3	3	3	1	5	2	3	4	4	0	2	2	2
21	1	39	19	16	4	22	20	15	15	16	10	20	30	4	4	1	3	3	1	3	4	3	3	2	3	3	4	4	1	4	3	4	2	5	5	3	4	1	1	1	5	2	2	2	4	2	1	1	2
19	1	64	30	26	8	20	22	20	12	15	14	18	32	2	4	3	0	0	0	4	4	4	0	5	5	5	3	5	0	3	4	2	1	4	5	3	3	4	5	3	3	2	4	1	3	1	1	0	4
21	1	39	21	10	8	19	16	19	21	16	2	18	20	4	3	4	3	4	0	3	3	4	4	4	5	3	4	5	0	3	3	3	2	3	4	2	3	2	4	1	2	1	2	3	4	0	0	0	0
20	0	92	44	32	16	26	24	25	23	21	21	20	41	2	3	4	3	2	2	5	4	5	4	4	5	4	5	4	3	4	4	4	3	5	5	5	5	4	5	2	5	4	3	4	5	2	2	2	2
19	0	85	37	30	18	22	18	19	22	23	11	11	22	2	2	0	4	3	1	2	2	3	3	3	5	1	4	4	5	5	3	5	2	5	5	4	5	3	5	2	4	5	4	4	5	1	3	1	2
22	1	69	38	25	6	13	16	16	28	11	0	16	16	3	3	0	5	3	0	0	3	3	4	5	5	5	5	5	0	2	3	5	5	3	5	3	2	0	4	0	0	0	3	5	0	0	0	0	0
19	1	55	23	21	11	12	8	11	11	15	19	19	38	0	1	0	0	1	0	0	0	0	2	1	3	0	1	1	0	2	1	4	3	5	4	3	3	2	1	3	4	3	4	4	5	3	2	1	3
23	1	35	19	10	6	18	23	23	16	15	18	22	40	2	4	2	2	1	1	4	4	2	2	2	2	3	5	2	2	3	4	4	3	4	4	3	5	5	3	3	4	3	5	4	3	2	2	2	2
21	1	76	40	24	12	19	20	22	16	21	25	32	57	4	5	1	0	5	0	1	4	5	1	4	3	4	4	4	0	3	3	5	2	4	4	4	4	3	4	3	4	0	4	5	5	3	3	4	4
20	1	63	22	31	10	19	20	18	14	16	21	28	49	2	2	2	2	2	0	2	4	4	2	3	4	4	2	2	0	3	3	4	2	3	4	3	5	3	3	3	5	2	3	3	5	2	2	3	2
21	1	86	43	32	11	21	19	16	17	21	11	24	35	3	4	0	0	3	1	2	1	0	3	2	2	3	3	1	3	4	3	5	3	3	5	5	5	4	5	5	5	3	4	5	5	1	0	1	1
21	0	59	30	22	7	20	19	18	19	19	0	10	10	2	3	2	2	5	0	3	4	5	3	2	2	3	2	3	1	5	3	5	5	5	5	5	5	1	3	1	3	1	3	3	5	0	0	0	0
21	0	59	31	26	2	27	26	25	25	23	22	17	39	5	5	2	2	5	0	5	5	5	5	5	5	2	5	5	5	5	4	5	5	5	5	5	5	5	5	3	2	5	3	3	0	2	2	2	2
20	1	48	26	14	8	15	12	9	13	6	4	5	9	3	2	1	1	3	0	2	2	2	0	0	3	2	2	3	0	2	2	2	1	1	4	1	2	0	3	1	4	2	2	5	1	1	1	1	0
20	0	68	32	26	10	15	14	18	14	15	0	3	3	3	0	0	4	4	0	0	4	5	0	3	4	5	3	4	0	0	2	5	2	5	5	4	3	1	1	0	4	0	4	3	3	0	0	0	0
20	1	65	30	24	11	16	18	14	13	14	0	0	0	3	2	2	0	2	0	2	2	2	2	2	2	2	3	3	0	3	3	3	2	5	5	4	5	2	3	1	2	4	2	3	4	0	0	0	0
22	1	48	22	20	6	18	17	20	22	17	12	20	32	4	4	3	4	3	0	0	3	3	1	2	4	2	2	4	0	3	3	5	5	5	5	2	5	2	3	2	5	0	5	5	5	0	4	0	4
20	1	71	35	25	11	25	22	27	23	20	9	14	23	3	4	4	3	4	0	4	4	5	4	4	5	2	4	4	0	4	4	5	4	5	5	4	5	4	3	3	5	3	5	5	4	2	2	2	2
21	0	73	33	31	9	13	16	12	10	9	1	5	6	5	4	2	1	1	0	1	2	3	1	1	2	3	2	3	1	2	3	2	1	4	4	1	2	1	1	1	2	2	2	3	1	0	0	0	0
22	1	64	33	21	10	22	20	16	13	14	11	18	29	3	3	1	1	4	0	3	4	3	3	2	4	5	3	3	0	3	3	4	2	4	5	4	3	2	1	1	5	2	3	3	3	1	1	1	1
21	0	70	29	29	12	22	19	20	20	22	14	14	28	4	4	3	3	4	2	4	4	3	2	4	3	2	3	3	3	3	3	4	4	5	5	4	4	4	4	1	4	2	3	4	5	2	1	2	1
20	0	73	33	30	10	17	23	20	15	15	14	11	25	2	2	3	3	1	0	2	5	3	1	3	3	5	5	5	0	1	4	4	2	5	5	5	5	1	0	1	4	2	4	4	5	2	2	2	3
22	0	45	22	12	11	18	19	22	16	11	3	13	16	3	3	3	0	1	0	0	2	2	0	2	3	3	3	3	0	3	3	5	4	5	5	4	5	4	4	0	5	3	5	5	3	1	0	0	0
21	0	62	34	17	11	18	14	25	16	23	3	2	5	1	0	5	2	5	0	5	3	5	2	5	3	3	3	3	3	2	2	4	2	5	5	4	3	4	3	0	3	3	4	4	5	0	3	0	0
21	0	65	31	24	10	22	20	20	19	20	13	13	26	3	4	3	3	4	2	4	4	4	4	4	4	3	3	3	2	4	3	3	4	4	4	4	4	3	3	2	3	2	4	2	4	1	1	2	1
22	1	84	38	28	18	18	20	21	19	20	23	33	56	4	4	4	4	5	1	2	4	4	4	4	4	4	4	4	1	1	3	3	1	5	5	3	3	3	3	1	4	2	3	3	4	3	2	1	2
20	0	78	32	31	15	18	20	16	10	14	11	13	24	3	4	1	2	4	0	2	3	2	2	3	3	2	3	1	0	3	3	3	1	5	4	2	5	3	1	2	5	3	4	3	0	2	2	2	0
21	1	68	31	27	10	20	19	18	21	26	18	31	49	2	3	2	3	5	2	2	3	3	2	5	5	5	3	3	3	3	3	5	5	5	5	4	5	4	4	4	4	0	1	4	4	1	1	2	2
23	1	49	28	15	6	19	19	23	18	13	13	17	30	2	3	3	1	2	0	4	4	2	4	0	2	3	4	3	0	2	3	5	2	5	5	4	5	4	4	1	5	1	5	4	5	2	2	1	1
20	0	66	37	21	8	20	14	15	12	13	11	6	17	2	2	1	1	2	0	2	2	2	1	3	3	3	3	2	1	3	2	3	2	5	4	5	5	3	2	0	5	0	3	4	2	2	2	1	1
19	0	73	31	27	15	18	18	14	9	10	16	7	23	3	4	4	1	1	2	3	3	1	1	3	5	1	3	1	1	3	3	3	2	2	4	2	4	2	3	1	2	3	1	1	2	2	3	2	3
21	1	40	12	22	6	17	24	20	16	14	12	21	33	3	5	4	1	4	1	3	5	2	3	4	4	4	2	3	1	4	4	5	2	2	4	2	5	3	5	2	1	1	4	2	1	1	2	0	1
22	1	61	31	17	13	10	6	9	4	9	0	28	28	0	0	0	0	0	0	0	0	0	0	0	0	0	0	0	0	3	1	3	1	4	4	2	5	2	2	1	5	0	4	1	4	0	0	0	0
19	1	44	21	13	10	15	13	9	7	7	10	14	24	2	2	0	0	1	2	3	2	1	0	1	2	2	2	1	0	2	2	2	2	2	3	4	2	2	1	1	2	3	2	3	2	1	2	1	1
20	1	50	24	16	10	28	28	28	24	22	10	10	20	3	5	5	3	5	0	5	5	5	5	5	5	3	5	5	0	5	5	5	3	5	5	5	5	3	3	2	5	5	5	5	5	2	2	2	2
21	0	54	16	27	11	25	20	16	14	13	7	5	12	2	3	0	0	1	0	3	5	3	2	2	5	1	3	2	0	5	3	4	2	5	5	5	5	2	4	1	5	3	4	4	4	2	2	0	1
19	1	61	25	23	13	17	24	22	17	19	15	18	33	1	2	4	0	4	2	3	5	4	4	5	5	4	3	4	0	3	4	4	1	4	4	3	5	3	4	2	2	4	4	4	4	1	1	1	2
20	0	64	34	25	5	24	18	22	19	22	3	5	8	3	1	2	2	4	2	3	4	4	2	5	5	4	4	4	2	5	3	5	2	5	5	5	5	3	5	2	3	1	4	4	4	0	0	1	0
20	0	71	33	27	11	24	24	26	21	22	19	19	38	3	4	3	3	4	1	4	3	4	3	4	4	4	5	4	3	4	4	5	3	5	5	5	5	5	4	2	4	4	4	4	4	2	3	3	2
20	0	68	34	26	8	15	13	21	17	14	10	15	25	3	3	3	1	3	1	1	1	4	4	2	4	2	2	2	1	2	2	4	2	3	5	1	4	4	4	1	4	1	4	4	4	1	2	1	0
18	0	59	30	19	10	14	12	12	10	11	15	17	32	1	1	2	0	0	2	3	1	0	3	0	0	0	0	0	1	2	2	4	3	4	5	4	4	2	3	1	4	4	4	1	5	1	2	1	3
17	0	55	20	21	14	22	19	18	18	19	6	5	11	1	1	3	2	5	2	2	2	2	2	5	5	3	3	3	0	4	3	4	5	5	5	5	5	4	3	1	5	5	2	3	3	0	1	1	1
19	0	45	25	14	6	12	14	19	14	15	9	13	22	1	2	3	2	4	1	1	3	3	3	2	2	2	2	2	2	4	2	5	2	5	4	3	4	3	2	0	1	1	3	3	2	0	1	2	1
18	0	69	32	26	11	13	14	14	11	10	4	8	12	2	2	3	1	2	0	1	4	3	1	3	2	2	0	2	0	2	2	4	2	3	5	4	3	1	3	1	2	1	3	2	1	1	1	1	1
19	0	60	30	18	12	16	17	16	17	17	17	22	39	2	2	2	2	3	2	3	3	3	3	3	3	3	3	3	3	2	3	3	3	3	3	3	3	2	3	2	3	3	3	3	3	2	2	2	2
18	1	47	27	13	7	14	12	19	15	11	8	11	19	0	0	3	3	3	0	3	3	3	3	0	3	3	2	2	2	3	2	5	3	3	4	3	2	3	1	1	2	2	3	3	2	0	1	1	1
21	0	86	42	31	13	24	25	27	20	22	9	25	34	4	4	5	3	5	0	4	5	5	3	5	4	3	4	4	1	2	4	4	5	5	3	5	5	4	0	1	5	4	5	5	5	0	1	1	1
19	0	67	30	27	10	13	16	19	17	18	19	24	43	1	1	3	1	0	2	4	2	5	4	3	0	3	1	1	3	2	3	3	3	4	5	3	4	3	4	3	3	3	4	4	5	2	2	2	2
17	0	41	18	17	6	17	18	17	14	15	15	13	28	3	3	2	2	2	1	3	3	3	3	3	3	3	3	3	3	3	3	5	2	3	3	3	3	2	2	2	2	3	2	2	2	1	1	2	1
19	0	97	45	32	20	8	13	9	9	23	40	40	80	1	2	1	1	4	1	1	2	2	1	4	4	4	4	3	1	1	2	0	0	5	3	1	1	2	2	5	0	2	0	2	4	4	4	4	4
19	0	68	33	24	11	18	17	20	16	18	20	18	38	3	3	2	2	2	2	3	2	3	3	2	2	3	3	3	2	2	3	4	5	5	4	4	5	4	0	2	4	1	4	3	5	3	3	2	3
19	0	57	23	23	11	12	13	15	15	11	19	20	39	1	1	2	2	1	2	1	1	1	0	0	0	1	1	1	1	2	2	4	4	4	4	4	4	3	4	1	4	4	4	4	4	1	2	2	2
18	0	62	29	22	11	25	26	21	17	18	13	21	34	5	5	3	3	4	1	4	4	4	1	4	4	5	3	4	1	3	4	4	3	4	5	4	5	3	2	2	5	3	4	4	3	1	1	2	2
17	0	65	33	23	9	12	12	14	14	9	18	17	35	0	3	3	0	0	1	3	0	0	4	0	0	0	1	0	0	2	2	5	5	3	5	3	5	2	2	3	4	2	3	3	3	2	2	2	2
18	1	60	21	29	10	14	11	17	17	16	10	11	21	2	1	3	2	2	2	2	2	2	2	2	2	2	2	2	2	2	2	5	3	5	5	3	4	2	5	0	3	0	3	3	5	2	2	2	2
18	0	90	43	30	17	22	26	23	19	24	20	22	42	4	5	4	3	5	0	4	5	3	2	5	5	5	3	4	1	1	4	5	2	5	5	3	5	3	5	3	5	2	5	3	5	2	2	2	2
17	0	60	30	19	11	22	22	21	16	19	11	10	21	2	4	4	3	4	1	4	2	4	2	4	4	3	4	3	0	4	4	5	2	5	5	5	5	2	4	2	3	4	2	2	4	1	1	1	1
18	0	72	33	28	11	23	24	19	19	13	3	0	3	5	5	4	4	1	0	3	5	4	4	3	5	4	3	3	0	2	4	3	1	5	5	5	4	2	3	0	3	2	3	4	4	0	0	0	0
19	0	79	38	26	15	17	19	24	24	23	33	38	71	0	1	3	5	5	2	3	4	4	2	3	3	3	3	4	3	4	3	5	5	4	5	4	5	4	4	3	3	3	5	4	5	3	4	4	3
19	1	84	44	28	12	22	13	13	12	15	20	20	40	2	1	5	5	5	0	5	0	0	5	0	0	1	0	0	0	5	2	5	2	5	5	5	5	3	0	2	5	4	0	0	3	2	2	2	2
19	0	66	29	23	14	21	19	14	12	17	24	26	50	5	3	0	1	4	0	1	1	1	2	1	3	3	2	2	2	4	3	4	3	5	5	4	4	2	0	2	4	5	5	4	3	2	2	3	2
19	0	69	33	28	8	23	23	22	20	22	20	21	41	4	4	2	2	4	0	2	4	4	2	3	4	4	4	4	1	4	4	5	5	5	5	4	5	3	3	4	5	2	4	4	5	3	2	2	1
20	0	79	34	31	14	23	17	18	27	22	19	24	43	0	1	1	5	4	0	5	4	5	5	5	5	4	5	4	2	4	3	3	5	5	5	4	5	3	4	1	5	0	1	4	5	2	2	1	3
18	0	53	27	19	7	19	18	16	12	16	20	20	40	3	3	1	1	3	0	3	0	2	2	0	5	2	3	3	3	2	3	4	2	4	4	4	5	2	2	2	2	5	4	2	4	2	2	2	2
18	1	32	16	14	2	10	18	18	12	13	2	4	6	3	3	2	3	4	0	1	4	4	2	4	2	4	2	1	0	1	3	5	2	2	4	2	2	1	0	0	1	2	4	4	3	0	0	0	0
19	1	53	23	20	10	18	16	19	16	16	14	21	35	2	3	3	3	1	1	3	2	1	4	2	1	1	1	1	1	4	3	5	1	5	5	5	4	5	3	3	3	3	4	4	4	2	2	1	1
19	0	61	27	23	11	18	16	12	13	18	20	20	40	2	2	1	1	3	1	2	2	1	1	2	3	2	2	2	0	3	3	5	3	5	5	4	5	3	3	3	4	2	0	3	5	2	2	2	2
20	0	57	26	21	10	17	17	19	24	19	17	25	42	2	1	3	4	2	1	3	3	4	3	2	1	2	4	3	1	5	3	4	5	5	5	4	5	2	5	4	2	3	2	4	5	2	2	2	3
19	1	41	29	6	6	15	11	14	10	15	1	2	3	0	0	0	0	0	0	3	0	2	1	1	1	1	1	1	1	2	2	2	0	5	5	5	5	4	3	3	4	3	5	5	5	0	0	0	0
18	0	79	37	32	10	23	25	23	20	21	29	26	55	4	4	3	4	5	2	4	5	5	3	4	5	5	5	2	1	2	4	5	5	4	5	4	4	2	3	4	4	3	3	3	3	4	4	3	4
18	0	64	28	27	9	18	16	19	18	18	11	15	26	3	3	3	2	3	2	2	3	3	3	3	3	2	3	3	2	3	3	5	4	4	4	4	3	2	4	2	3	2	3	2	4	1	2	1	1
18	0	79	34	31	14	22	28	18	12	21	23	25	48	5	5	1	1	5	0	2	5	2	1	4	4	4	3	3	0	4	5	4	2	5	5	3	5	3	2	3	4	4	5	3	4	2	3	1	2
19	1	58	30	20	8	18	18	17	15	15	10	18	28	3	3	2	1	2	1	3	4	2	3	2	3	2	2	3	2	2	3	3	1	4	5	4	4	3	4	2	3	2	5	3	3	1	1	1	1
19	0	75	37	26	12	20	22	17	19	18	15	19	34	2	3	2	3	4	2	2	4	3	3	2	2	2	2	3	1	4	4	4	5	5	5	5	4	2	1	1	5	5	4	4	5	2	2	2	1
19	1	34	13	19	2	25	19	26	20	16	20	20	40	3	1	5	3	3	0	4	4	5	3	4	5	3	3	5	0	5	3	5	2	5	5	5	5	4	3	0	3	3	4	4	4	2	2	2	2
19	1	39	18	14	7	21	17	26	19	13	20	20	40	3	3	5	2	2	0	3	5	4	3	1	2	2	3	3	0	4	3	5	3	4	5	4	4	5	4	2	5	0	4	4	4	2	2	2	2
19	0	79	36	31	12	24	19	19	16	16	5	13	18	3	3	2	1	4	0	4	4	3	2	3	5	3	4	3	0	4	3	5	0	4	5	5	5	2	5	1	3	1	3	5	4	0	0	0	0
18	0	54	23	22	9	19	14	22	15	14	16	13	29	3	0	3	4	4	0	3	5	5	3	3	3	0	2	3	0	3	2	5	3	3	3	5	5	2	0	2	2	2	5	2	2	2	2	2	2
19	0	53	27	17	9	17	11	16	15	10	12	7	19	1	0	2	1	1	2	3	1	1	3	2	2	0	2	0	0	3	2	4	3	3	4	3	5	3	4	1	5	3	4	4	3	1	1	1	2
19	0	58	28	21	9	15	13	13	14	13	19	15	34	2	1	2	3	1	2	3	2	0	2	2	1	2	1	2	1	2	2	4	3	3	4	4	4	3	3	2	3	2	3	1	4	2	2	2	2
18	0	47	23	20	4	16	20	19	18	15	3	7	10	1	3	2	2	3	2	2	3	3	2	2	3	2	3	3	1	3	3	4	4	4	4	3	5	4	4	1	4	4	3	3	4	1	1	0	0
19	0	52	22	22	8	18	18	20	21	24	26	27	53	2	3	2	1	4	1	1	4	4	4	5	5	2	5	5	3	2	3	4	4	4	4	4	4	1	5	4	4	2	4	2	4	3	3	3	3
18	0	67	34	26	7	12	10	11	11	10	10	9	19	2	2	3	2	2	2	2	2	0	0	0	0	0	0	0	0	2	2	4	3	4	5	4	4	4	4	0	2	0	0	2	4	2	2	2	2
17	0	80	35	31	14	14	13	17	16	14	15	14	29	1	1	3	1	1	2	3	1	1	3	1	1	1	1	1	2	2	2	4	4	4	5	5	5	4	3	2	2	3	4	4	4	2	2	2	1
20	0	81	38	28	15	16	10	13	16	19	23	26	49	1	1	2	2	2	2	3	1	1	2	1	1	1	0	1	4	4	2	3	3	5	5	3	3	4	4	2	4	2	3	4	5	2	2	3	2
17	0	65	30	23	12	24	14	15	13	18	12	21	33	5	2	3	2	5	0	3	3	3	2	5	5	2	2	3	2	3	2	3	3	3	5	5	5	1	1	1	3	0	3	2	2	1	1	2	1
19	0	71	29	28	14	10	8	8	11	8	4	2	6	0	1	2	3	0	0	4	1	0	3	0	1	0	0	0	3	0	1	4	0	5	5	4	1	2	0	0	1	4	0	5	0	0	0	1	0
19	0	57	26	20	11	18	24	26	23	22	21	12	33	2	2	5	5	5	2	4	5	5	5	3	4	4	4	3	2	3	4	4	4	5	4	3	5	4	3	2	2	4	4	3	5	2	2	2	2
19	0	46	26	14	6	13	11	16	13	11	4	3	7	0	1	1	0	0	0	2	0	4	3	0	1	1	1	1	1	2	2	5	5	5	5	3	5	2	2	2	5	2	3	2	3	0	0	1	1
18	0	54	24	22	8	17	22	21	23	21	8	10	18	2	5	5	5	5	1	2	4	5	3	5	5	3	3	4	2	3	4	4	4	4	4	3	4	2	4	2	2	2	2	3	3	1	1	1	1
21	0	48	19	21	8	16	16	13	12	13	4	7	11	1	2	1	3	2	0	4	3	1	0	4	3	3	4	1	1	2	3	3	1	3	4	1	3	2	4	1	5	2	2	3	2	0	1	1	1
18	0	63	29	23	11	22	17	21	19	20	26	21	47	3	3	2	2	5	1	3	4	4	3	3	4	2	4	4	1	3	3	3	2	4	5	4	4	4	4	2	5	1	4	4	5	3	3	4	3
18	0	60	20	30	10	13	6	11	15	10	18	23	41	0	0	3	1	0	0	3	0	0	4	0	0	0	0	0	0	2	1	4	3	4	3	4	4	2	3	2	4	1	2	4	4	2	2	2	2
17	0	73	34	28	11	20	17	25	18	11	13	18	31	1	1	4	4	1	0	5	5	5	5	4	5	2	5	1	1	3	3	5	3	2	5	3	5	2	2	1	3	1	4	3	2	1	1	1	1
19	0	55	27	19	9	22	23	24	25	27	16	16	32	2	3	4	4	5	2	3	5	5	5	4	4	4	4	4	4	4	4	4	5	5	5	4	4	4	4	4	5	3	3	3	5	2	2	1	2
20	0	66	32	23	11	16	17	20	19	20	20	21	41	1	1	2	2	3	2	2	3	3	3	3	3	3	3	3	3	3	3	5	3	4	5	3	5	4	4	2	4	2	3	4	5	2	2	2	2
18	0	59	28	24	7	19	18	18	18	18	19	21	40	2	2	3	3	5	1	3	4	1	2	2	3	3	2	2	1	2	3	4	3	4	5	4	5	4	4	2	5	1	4	4	4	2	2	2	2
18	0	48	22	18	8	12	20	20	15	10	11	10	21	3	4	4	2	1	1	1	3	3	2	1	3	4	3	3	1	1	3	4	2	3	4	3	3	2	2	1	1	3	4	4	3	0	1	1	1
19	1	42	20	15	7	18	19	6	8	5	2	5	7	3	3	0	0	1	0	4	4	1	0	2	2	4	1	1	0	3	3	2	0	1	3	3	3	1	4	1	3	2	1	3	0	0	0	0	0
19	0	55	24	19	12	20	20	21	18	19	16	18	34	3	3	2	2	3	2	3	3	3	3	3	3	3	4	3	2	3	3	4	3	4	4	4	4	4	3	2	4	4	4	4	5	2	2	2	2
18	0	71	35	23	13	20	19	19	14	19	23	15	38	3	2	3	1	4	1	3	3	3	1	3	4	2	3	4	1	2	3	4	2	5	5	3	4	2	2	1	5	5	4	4	5	2	2	2	3
19	0	48	19	18	11	20	18	19	15	13	14	10	24	2	3	3	3	4	0	1	2	1	1	2	4	3	3	3	1	4	3	4	1	3	5	5	5	5	3	2	4	2	3	4	1	2	2	1	1
18	0	51	22	21	8	14	20	18	18	18	18	18	36	3	3	3	3	3	2	3	4	4	3	4	4	4	4	4	0	0	3	3	1	4	4	1	5	1	4	3	3	1	3	3	4	2	1	2	2
18	0	82	38	28	16	15	14	15	9	7	23	22	45	0	0	5	0	0	0	0	5	2	0	0	3	2	1	4	0	2	2	4	0	4	5	5	4	0	2	2	5	1	3	3	1	2	2	3	2
18	0	71	39	22	10	25	23	24	18	20	37	36	73	2	1	1	1	2	1	4	4	3	2	3	5	4	5	3	3	5	4	5	3	5	5	4	5	5	5	4	5	5	5	4	3	4	4	4	4
20	0	64	36	25	3	17	16	16	17	16	5	5	10	3	3	3	2	3	0	3	3	3	3	3	3	3	3	3	3	2	3	2	5	5	5	4	3	1	1	1	2	1	4	3	1	1	1	1	1
20	0	49	25	20	4	17	13	13	14	14	18	18	36	0	2	2	0	2	0	2	3	3	1	2	3	2	0	4	0	3	2	3	2	4	5	4	4	2	4	2	5	0	3	3	4	2	2	2	2
18	1	53	27	16	10	20	17	26	25	20	10	12	22	1	1	4	5	4	0	2	3	5	3	5	5	1	4	5	1	3	3	5	3	5	5	4	4	4	4	0	5	5	4	5	5	1	1	1	3
20	0	63	28	23	12	23	24	23	15	19	20	18	38	3	4	4	3	4	0	3	4	4	1	5	5	3	4	4	0	4	4	4	3	4	5	3	5	3	0	1	5	4	4	4	5	2	2	3	2
18	0	51	17	24	10	18	17	19	18	16	17	15	32	0	3	5	3	3	0	3	3	4	4	2	4	2	2	3	2	3	3	4	3	4	4	4	5	2	3	2	4	1	2	2	3	2	2	1	2
	1	50	24	19	7	17	19	23	18	18	28	31	59	4	3	4	4	4	2	3	3	4	3	3	4	3	4	3	1	3	3	4	3	4	3	0	4	4	2	3	3	3	3	3	3	4	4	3	3
22	0	53	26	22	5	24	20	24	22	19	18	15	33	1	3	2	4	3	0	5	5	4	2	3	5	2	4	4	1	4	3	5	5	5	5	5	4	4	4	2	4	3	5	3	5	3	2	1	3
18	0	64	31	26	7	20	19	17	20	18	11	15	26	3	3	3	3	3	0	3	3	3	3	3	3	3	3	3	3	4	3	4	4	4	4	4	4	2	3	2	3	3	2	4	3	0	1	2	2
18	1	40	19	16	5	15	11	10	15	11	20	24	44	2	2	2	2	2	2	2	2	2	2	2	2	2	2	2	2	2	2	2	2	2	5	2	2	0	3	2	5	1	2	4	1	2	2	3	2
19	0	70	33	27	10	20	14	15	18	15	14	20	34	3	2	2	3	0	2	5	3	2	3	2	2	2	2	2	2	3	2	4	4	4	3	3	3	2	3	3	4	2	3	3	4	1	2	2	1
	0	51	25	20	6	11	16	13	15	16	12	16	28	1	1	1	1	1	2	2	2	1	3	2	0	2	1	1	3	2	3	2	3	4	4	2	5	3	4	2	4	3	5	3	4	2	2	2	1
19	1	48	21	24	3	14	13	16	17	12	18	23	41	3	1	1	3	1	0	0	2	3	2	3	4	2	3	4	1	3	2	3	3	4	5	3	3	3	2	0	1	3	3	3	3	2	2	3	1
19	0	66	31	22	13	20	19	18	15	18	13	18	31	2	2	3	2	4	1	3	3	2	4	5	4	3	3	4	1	3	3	4	2	4	4	4	4	2	1	1	4	4	4	2	3	1	2	1	1
20	0	73	32	27	14	22	20	20	16	17	12	22	34	3	4	1	1	4	0	3	4	5	2	3	5	3	4	4	1	3	3	4	4	4	4	3	4	3	2	2	5	2	3	3	3	2	2	2	2
18	0	70	35	23	12	16	16	15	14	12	11	13	24	0	2	5	1	1	0	4	1	0	4	1	1	4	1	1	1	3	3	4	3	5	4	5	4	1	2	0	3	2	4	3	4	0	2	1	1
19	0	50	25	14	11	21	17	21	20	18	14	16	30	1	1	4	4	4	0	4	4	5	3	4	4	2	3	3	1	3	3	3	3	4	5	5	5	3	4	2	4	2	3	3	3	1	2	1	2
18	0	59	25	27	7	17	19	19	14	16	12	7	19	0	1	2	2	5	0	2	4	4	1	4	5	4	4	3	1	4	3	4	2	4	4	2	4	2	2	1	4	3	3	4	1	1	1	4	1
19	0	73	31	28	14	16	13	15	13	14	23	27	50	1	1	2	1	0	1	3	2	1	3	0	0	0	1	1	2	3	2	4	3	5	5	4	4	4	1	2	5	4	3	4	5	2	2	3	2
18	0	73	35	31	7	22	19	22	17	19	25	20	45	3	3	0	4	3	1	0	5	3	0	5	5	3	5	5	0	5	3	5	5	5	5	5	5	4	0	1	4	0	5	3	5	1	3	4	3
18	0	55	29	20	6	20	20	23	16	14	10	12	22	0	3	4	3	4	1	4	3	4	4	4	3	3	4	3	1	4	3	4	3	1	4	4	4	3	2	1	5	4	4	1	3	2	2	1	1
18	0	70	27	30	13	20	22	27	24	20	14	29	43	1	2	4	4	0	2	3	4	4	3	3	3	4	4	5	4	3	4	5	5	5	5	5	5	5	2	3	5	3	5	5	5	2	2	1	1
20	0	69	34	26	9	16	16	19	8	9	16	14	30	3	3	4	2	2	0	4	2	2	1	1	0	2	1	0	0	3	3	5	2	4	5	5	5	2	1	2	1	1	5	2	0	2	2	2	2
19	0	57	26	26	5	22	18	24	14	22	15	18	33	3	4	4	3	4	1	3	3	3	2	5	5	3	4	3	1	3	3	5	2	5	5	3	3	4	1	2	5	2	4	3	5	2	2	2	1
18	0	52	29	17	6	19	19	20	19	19	14	16	30	2	2	3	2	4	1	3	4	4	3	3	4	3	3	3	2	2	3	4	4	4	5	3	4	2	3	1	5	3	4	4	5	1	2	2	1
19	0	71	31	29	11	10	11	11	4	13	15	14	29	2	2	0	0	2	0	0	0	0	0	0	0	1	1	0	0	3	2	5	0	5	5	3	5	2	1	2	2	1	3	3	4	2	2	2	2
19	0	68	38	23	7	21	14	20	23	14	14	10	24	1	1	2	3	2	2	2	3	2	2	3	3	3	3	3	0	5	2	5	5	5	4	5	5	4	5	0	5	0	4	5	4	0	2	3	2
17	1	50	21	22	7	15	14	16	13	15	16	22	38	2	1	0	0	5	2	2	3	3	2	0	0	3	3	2	2	4	2	4	3	2	5	3	4	2	2	2	4	1	4	4	4	1	3	1	1
19	0	62	32	21	9	17	16	19	18	16	14	14	28	3	3	3	3	4	2	3	4	3	4	4	4	2	5	4	4	0	3	3	1	2	4	3	3	2	3	1	4	1	3	3	1	2	2	1	2
18	0	51	19	24	8	11	10	11	9	10	19	22	41	1	1	0	0	0	0	0	0	0	0	0	0	0	0	0	0	3	2	4	3	4	4	4	4	4	3	2	3	3	3	3	4	2	2	1	2
19	0	62	28	23	11	16	16	16	14	16	21	22	43	2	2	2	2	3	1	2	2	2	2	3	3	3	3	3	1	3	3	3	2	3	4	3	4	3	2	2	3	2	3	3	4	2	2	2	2
18	0	46	20	17	9	19	17	23	23	20	12	13	25	2	3	1	1	1	2	3	4	5	5	5	4	1	3	5	1	2	3	5	5	5	5	3	5	4	2	3	5	1	5	5	5	2	2	2	2
19	0	62	30	21	11	17	14	13	13	17	20	22	42	2	2	2	2	3	1	2	2	2	2	3	3	2	2	2	1	3	2	3	2	3	4	3	4	2	2	3	4	2	2	3	4	2	2	2	2
19	0	46	22	21	3	18	17	19	18	20	9	17	26	4	4	4	3	4	2	4	3	3	3	3	2	2	3	3	2	2	3	3	4	5	5	2	3	2	1	1	4	2	4	4	5	1	1	2	1
19	0	81	35	32	14	22	17	21	14	20	16	25	41	0	0	0	0	5	0	5	5	5	3	4	5	3	5	5	0	3	3	4	1	5	5	4	5	2	0	1	5	1	5	5	5	2	2	1	3
22	1	62	25	23	14	26	24	22	18	27	40	37	77	2	4	4	1	2	0	5	5	5	2	5	5	5	5	5	5	4	4	4	3	5	5	5	5	1	3	5	5	1	3	4	5	4	4	4	4
19	0	48	23	17	8	25	18	23	15	15	21	2	23	5	3	0	0	2	0	3	3	5	3	5	5	5	5	5	0	2	3	5	2	4	5	5	4	4	0	0	5	0	4	5	4	2	3	2	2
19	0	72	34	26	12	20	18	18	17	21	34	31	65	3	3	5	2	4	1	3	4	1	3	2	4	3	2	3	1	2	3	4	3	4	4	4	4	4	3	5	4	1	2	3	5	4	4	3	4
19	0	40	20	17	3	12	13	19	13	12	4	3	7	1	1	5	2	5	0	1	2	2	1	0	0	2	2	3	0	3	2	5	2	5	5	5	5	3	1	0	2	1	2	4	2	0	1	1	0
[truncated: 43 more columns]
